# Supplementary material for: Factors associated with symptoms of major depression disorder among transgender women in Northeast Brazil
Source: PLoS One. 2022 Sep 1;17(9):e0267795. doi: 10.1371/journal.pone.0267795 (PMC9436078; doi:10.1371/journal.pone.0267795)
Supplement: S1 File — (XLS) [file pone.0267795.s001.xls]

## Sheet: Sheet1
26	2127	H	9	608	419		0.144713	0.000413465	0.144713	2.41836	1	2.90626			0	REC	maior que 1000 reais	1	0	0	0	1	sem	1	>30	0	0	0	0	1	1	0	1	0	0	1	1	1	1	0	0
29	2319	E	5				3.36763	0.0202869	3.36763	66.1151	1	64.9813	166	2	0	SSA	maior que 1000 reais	1	0	3	0	1	sem	1	<= 30	0	0	0	0	1	1	0	1	0		0	boa	0		1
23	140	H	9				1.41754	0.00407338	1.41754	28.143	1	27.8279			0	FORTAL	1	1	0	3	0	1	sem	1	<= 30	1	0	0	0	1	0	0	1	1	0	0	boa	1	1	0	1
29	1737	E	4	569	2489	1330	1.68381	0.0101435	1.68381	33.0575	1	32.5605	166	4	0	SSA	maior que 1000 reais	não	0	1	0	0	sem	1	<= 30	0	1	0	0	1	1	0		0	0	0	boa	0	0	0
23	1189	H	7				1.77192	0.00509173	1.77192	35.1787	1	34.8156			0	FORTAL	1	1	0	4	0	1	sem	1	<= 30	0	0	0	0	1	1	0	não negras	1	0	0	boa	0	1	0	0
23	400	E	9	2680	1289	257	1.77192	0.00509173	1.77192	35.1787	1	34.8156			1	FORTAL	1	1	0	4	0	1	sem	1	<= 30	0	1	0	0	1	1	0	não negras	1	0	0	boa	0	1	0	0
23	1302	E	8	600	1337	1545	0.354384	0.00101835	0.354384	7.03575	1	7.40294			1	FORTAL	maior que 1000 reais	1	0	3	0	1	sem	1	>30	0	1	0	1	0	1	0	1	1	0	0	boa	1		0
29	2331	E	6				0.96218	0.00579626	0.96218	18.89	1	18.3605	166	7	0	SSA	maior que 1000 reais	1	0	2	0	1	sem	1	<= 30	0	1	0	0	1	1	0	1	0	0	1	1	0	1	0	0
26	1718	H	8				1.44713	0.00413465	1.44713	24.1836	1	23.8383			0	REC	1	1	0	0	0	1	sem	1	<= 30	1	1	0	0	1	0	0	1	1	0	0	boa	0	1	0	1
29	2057	C	2	1812	2133	1958	2.24509	0.0135246	2.24509	44.0767	1	43.9258	166	3	0	SSA	maior que 1000 reais	1	0	0	0	1	sem	1	<= 30	0	1	0	0	1	1	0	1	1	0	0	boa	0	1	1	0
29	2199	C	2		2684		0.673526	0.00405739	0.673526	13.223	1	13.369	166	10	1	SSA	1	não	0	3	0	1	sem	1	>30	0	1	1	1	0	0	0	1	0	0	0	boa	0	1	1	0
23	1421	E	12		1157	174	1.41754	0.00407338	1.41754	28.143	1	27.8279				FORTAL	1	1	0	2	0	1	sem	1	<= 30	0	0	0	0	0	0	0	1	1	0	0	boa	0	1	0
23	0	J	0	1549	1488	906	0.708769	0.00203669	0.708769	14.0715	1	14.1506			0	FORTAL	1	1	0	4	0	1	sem	1	<= 30	0	0	0	0	1	1	0	1	0	0	0	boa	0	1	0
23	563	F	3	878	1564	1805	0.885961	0.00254586	0.885961	17.5894	1	17.7895			1	FORTAL	1	1	0	1	0	1	sem	1	<= 30	0	1	0	0	1	1	1	1	1	0	0		1	1	0	0
23	1561	E	6				0.177192	0.000509173	0.177192	3.51787	1	3.96091			0	FORTAL	1	1	0	0	0	1	sem	0	<= 30	0	1	0	0	1	1	0	1	1	0	0	boa	0	1	1
23	0	E	0	1924	2468	1605	0.0708769	0.000203669	0.0708769	1.40715	1	1.93838			0	FORTAL	maior que 1000 reais	1	0	0	0	1	sem	1	>30	0	0	1	1	1	1	1	1	0	1	1	boa	1	1	0	0
29	1256	D	1				0.096218	0.000579626	0.096218	1.889	1	2.35733	166	70	0	SSA	maior que 1000 reais	1	0	4	0	1	sem	1	<= 30	0	0	0	0	1	1	0	1	0	0	0	boa	0		0
26	1147	F	3				3.61782	0.0103366	3.61782	60.4589	1	58.6631			0	REC	1	1	0	2	0	1	sem	1	<= 30	0	1	0	0	1	1	0	não negras	0	0	0	boa	0	1	0	1
29	383	A	1	133	1733	490	1.34705	0.00811477	1.34705	26.446	1	26.3138	166	5	1	SSA	1	1	0	0	0	1	sem	1	>30	1	1	1	0	1	1	1	1	1	0		boa	0	1	0	0
23	1989	H	11				2.36256	0.00678897	2.36256	46.905	1	46.4034			0	FORTAL	1	1	0	0	0	1	sem	1	>30	0	0	0	0	1	1	0	1	0	1	0	boa	1	1	0	1
23	2791	H	10	2403	2500	1899	0.141754	0.000407338	0.141754	2.8143	1	3.30586			0	FORTAL	1	1	0	0	0	1	sem	1	<= 30	1	1	0	0	1	1	1	1	1	0	0	1	0	1	1	0
23	2217	H	11				1.41754	0.00407338	1.41754	28.143	1	27.8279			0	FORTAL	1	1	0	4	0	1	sem	1	<= 30	1	1	0	0	1	0	0	1	0	0	1	1	0	1	0	1
26	1181	H	7				0.361782	0.00103366	0.361782	6.0459	1	6.38577			0	REC	1	1	0	0	0	1	sem	1	<= 30	0	1	0	0	1	0	0	1	1	1	0	boa	0	1	1	0
23	1549	J	2				0.354384	0.00101835	0.354384	7.03575	1	7.40294			0	FORTAL	maior que 1000 reais	1	0	1	0	1	sem	1	<= 30	0	0	0	0	1	1	0	1	0	0	0	boa	0	1	0
29	2664	E	3		2846	1095	0.336763	0.00202869	0.336763	6.61151	1	6.9603	166	20	0	SSA	1	1	0	3	0	0	sem	1	<= 30	0	1	0	0	0	0	1	1	0	0	0	boa	0	0	0	0
26	2068	F	8				0.361782	0.00103366	0.361782	6.0459	1	6.38577			0	REC	1	não	0	0	0	1	sem	1	<= 30	0	0	0	1	1	1	0	não negras	1	0	0	boa	0	1	0	0
29	2752	G	1				0.673526	0.00405739	0.673526	13.223	1	13.369	166	10		SSA	maior que 1000 reais	1	0	1	0	1	sem	1	<= 30	0	1	0	0	1	0	0	1	0	0	0	boa	0	1	1
26	2068	F	8			668	1.20594	0.00344554	1.20594	20.153	1	19.9722			0	REC	1	1	0	1	0	1	sem	0	<= 30	0	1	0	0	1	0	0	1	0	0	0	boa	0	1	1	0
23	1479	E	13		657		0.708769	0.00203669	0.708769	14.0715	1	14.1506			0	FORTAL	1	1	0	1	0	1	sem	1	<= 30	0	0	0	0	1	1	0	1	0	0	0	boa	0	1	0
23	1688	H	5	1865	1416	2322	1.41754	0.00407338	1.41754	28.143	1	27.8279			0	FORTAL	1	1	0	2	0	1	sem	0	<= 30	0		0	0	1	1	0	1	1	0	0	boa	0	1	1
23	1515	E	4				1.41754	0.00407338	1.41754	28.143	1	27.8279			0	FORTAL	maior que 1000 reais	1	0	2	0	1	sem	0	>30	1	0	0	0	1	0	0	1	1	0	0	boa	0	1	0
23	609	F	6				0.354384	0.00101835	0.354384	7.03575	1	7.40294			1	FORTAL	maior que 1000 reais	1	0	0	0	1	sem	1	>30	0	0	1	0	1	1	1	1	0	0	0	boa	0	1	0	0
26	445	H	7				1.44713	0.00413465	1.44713	24.1836	1	23.8383			0	REC	1	1	0	0	0	1	sem	1	<= 30	0	0	0	0	1	1	0	1	1	0	0	1	1	1	1	0
26	2185	H	1	1537	2333	2105	0.723564	0.00206733	0.723564	12.0918	1	12.2724			0	REC	maior que 1000 reais	1	0	4	0	1	sem	1	>30	0	0	0	0	1	1	0	1	0	0	0	boa	1	1	0
23	1017	I	2				1.41754	0.00407338	1.41754	28.143	1	27.8279			0	FORTAL	1	1	0	1	0	1	sem	0	<= 30	0	0	0	0	1	0	0	1	1	0	0	boa	0	1	0
29	1625	A	5				0.168381	0.00101435	0.168381	3.30575	1	3.6877	166	40	0	SSA	1	1	0	2	0	1	sem	1	<= 30	0	1	0	1	0	0	0	1	0	0	0	boa	0	1	0	0
26	408	F	9				2.41188	0.00689109	2.41188	40.306	1	39.501			0	REC	1	1	0	2	0	1	sem	0	<= 30	0	0	0	0	1	0	0	1	0	0	0	boa	0	1	0	0
29	2694	E	4				1.68381	0.0101435	1.68381	33.0575	1	32.5605	166	4	0	SSA	1	1	0	4	0	1	sem	0	>30	0	1	0	0	0	0	0	1	0	0	0	1	0	1	1
26	1162	H	8	2382		2335	0.482376	0.00137822	0.482376	8.06119	1	8.29412			0	REC	1	1	0	3	0	1	sem	1	<= 30	0		0	0	1	1	0	1	0	1	1	boa	1	1	1	1
29	2755	C	4	1495		2205	0.561272	0.00338115	0.561272	11.0192	1	11.0566	166	12	0	SSA	1	1	0	0	0	1	sem	0	<= 30	0	1	0	0	1	0	0	não negras	1	0	0	boa	0	1	1	1
23	709	E	10				0.472512	0.00135779	0.472512	9.381	1	9.59349			0	FORTAL	1	1	0	1	0	1	sem	0	<= 30	0	1	0	0	1	0	1	não negras	1	1	1	boa	1	1	0
26	557	H	11				0.723564	0.00206733	0.723564	12.0918	1	12.2724			0	REC	1	1	0	0	0	1	sem	1	<= 30	1	1	0	0	1	1	1	1	1	0	1	boa	1	1	0	1
26	2260	H	4				1.20594	0.00344554	1.20594	20.153	1	19.9722			1	REC	1	1	0	2	0	1	sem	1	>30	0	0	1	1	1	1	0	1	0		1	boa	1	1	0	1
29	303	A	6		784	1567	0.96218	0.00579626	0.96218	18.89	1	18.3605	166	7	0	SSA	maior que 1000 reais	1	0	3	0	1	sem	1	<= 30	0	1	0	0	1	0	0	1	1	0	0	1	0	1	0	0
26	912	H	5		4		1.03366	0.00295332	1.03366	17.274	1	17.4822			1	REC	1	1	0	1	0	1	sem	1	>30	1	1	0	0	1	0	0	1	1	0	0	boa	0	1	0	0
23	1977	E	8				0.141754	0.000407338	0.141754	2.8143	1	3.30586			0	FORTAL	maior que 1000 reais	1	0	3	0	1	sem	1	>30	0	0	0	1	1	0	0	1	1	1	1	1	1		0
23	204	E	5	801	345	1260	0.0885961	0.000254586	0.0885961	1.75894	1	2.33344			0	FORTAL	1	1	0	0	0	1	sem	1	<= 30	0	1	0	0	1	1	0	1	0	0	1	boa	1	1	0	0
29	1256	D	1				0.168381	0.00101435	0.168381	3.30575	1	3.6877	166	40	0	SSA	1	1	0	4	0	1	sem	1	<= 30	1	1	0	0	1	1	0	não negras	1	0	0	1	1	1	1	1
23	1184	H	11				2.36256	0.00678897	2.36256	46.905	1	46.4034			0	FORTAL	maior que 1000 reais	1	0	4	0	1	sem	1	<= 30	0	1	0	0	1	1	0	1	0	0	0	boa	0	1	0	1
29	2458	E	4				0.673526	0.00405739	0.673526	13.223	1	13.369	166	10	0	SSA	1	não	0	1	0	1	sem	1	<= 30	0	0	0	0	1	1	0	não negras	1	0	0	1	0	1	0	1
26	55	G	1	223	1329	1844	0.361782	0.00103366	0.361782	6.0459	1	6.38577			0	REC	maior que 1000 reais	1	0	4	0	1	sem	0	>30	0	1	0	0	0	0	1	1	0	0	0	boa	1	1	0	0
26	994	E	2		2336	704	0.723564	0.00206733	0.723564	12.0918	1	12.2724			1	REC	1	1	0	0	0	1	sem	1	>30	1	0	1	1	1	1	0	1	1	1	0	1	1	1	0	0
23	2733	H	10				0.708769	0.00203669	0.708769	14.0715	1	14.1506			0	FORTAL	1	1	0	4	0	1	sem	0	>30	0	1	0	0	1	1	0	1	1	0	0	boa	1	1	0
23	1940	H	10	971	125	1597	0.708769	0.00203669	0.708769	14.0715	1	14.1506			0	FORTAL	1	1	0	0	0	1	sem	0	<= 30	0	0	0	0	1	0	0	não negras	0	0	0	boa	0	1	0	1
23	1940	H	10				0.236256	0.000678897	0.236256	4.6905	1	5.04936			0	FORTAL	maior que 1000 reais	1	0	3	0	1	sem	1	<= 30	0	1	0	0	1	1	0	não negras	0	0	0	boa	1	1	0
26	1165	F	5				0.723564	0.00206733	0.723564	12.0918	1	12.2724			0	REC	1	1	0	4	0	1	sem	1	<= 30	0		0	0	1	0	0	1	0	1	0	boa	1	1	1	1
23	2228	H	2	1603			3.54384	0.0101835	3.54384	70.3575	1	68.8819			0	FORTAL	1	não	0	4	0	1	sem	0	<= 30	0	0	0	0	1	0	0	não negras	1	0	0	1	1	1	0	0
29	662	A	7				0.224509	0.00135246	0.224509	4.40767	1	4.75779	166	30	0	SSA	maior que 1000 reais	1	0	3	0	1	sem	1	<= 30	0	0	0	0	1	0	0		1	0	0	boa	1	1	0	0
23	1658	H	10				0.708769	0.00203669	0.708769	14.0715	1	14.1506			0	FORTAL	1	1	0	0	0	1	sem	0	<= 30	1	1	0	0	1	1	0	1	1	1	0	boa	1	1	0
26	1626	F	3				0.723564	0.00206733	0.723564	12.0918	1	12.2724			0	REC	1	1	0	4	0	1	sem	1	<= 30	1	0	0	0	1	1	1	não negras	0	0	0	boa	0	1	0
29	1330	E	6				2.24509	0.0135246	2.24509	44.0767	1	43.9258	166	3	0	SSA	1	1	0	0	0	1	sem	1	<= 30	0	0	0	0	1	1	0	1	1	0	0	boa	0	1	0	1
26	1434	H	6				0.482376	0.00137822	0.482376	8.06119	1	8.29412			0	REC	1	1	0	0	0	1	sem	1	<= 30	0	1	0	0	1	1	0	1	0	1	0	1	1	1	1	1
23	1522	F	7				0.236256	0.000678897	0.236256	4.6905	1	5.04936			0	FORTAL	1	1	0	4	0	0	sem	1	<= 30	0	0	0	0	1	1	1	1	1	0	0	boa	0	1	0	0
26	2734	H	6				0.160792	0.000459406	0.160792	2.68706	1	3.09257			1	REC	1	1	0	0	0	1	sem	1	<= 30	0	0	1	0	0	0	0	não negras	0	0	0	boa	0	1	0	0
29	1854	C	1	1282	1814	1633	0.673526	0.00405739	0.673526	13.223	1	13.369	166	10	0	SSA	1	1	0	1	0	1	sem	1	<= 30	1	1	0	0	1	0	0	não negras	1	0	0	boa	0	1	0	0
29	2381	E	4	2360	1571	2331	0.449017	0.00270492	0.449017	8.81534	1	9.08438	166	15	0	SSA	maior que 1000 reais	1	0	4	0	1	sem	1	<= 30	0	1	0	0	1	0	0		0	0	1	boa	1	1	1	0
26	1451	H	5				0.723564	0.00206733	0.723564	12.0918	1	12.2724			0	REC	1	1	0	0	0	1	sem	1	>30	0	0	0	0	1	1	0	1	1	0	0	boa	0	1	0	1
29	0	A	0	501	36	389	0.449017	0.00270492	0.449017	8.81534	1	9.08438	166	15	0	SSA	1	não	0	2	0	1	sem	1	<= 30	0	1	0	0	1	1	0	1	0	0	1	boa	1	1	0	1
23	2680	E	11		2275		0.354384	0.00101835	0.354384	7.03575	1	7.40294			1	FORTAL	1	1	0	0	0	1	sem	1	<= 30	0	1	1	0	1	1	0	1	0	0	0	boa	1	1	1
26	1198	H	7	1301		2790	1.44713	0.00413465	1.44713	24.1836	1	23.8383			1	REC	maior que 1000 reais	1	0	0	0	1	sem	1	<= 30	0		0	0	1	1	1	1	0	0	0	boa	1	1	0	0
29	535	E	1		1806		0.224509	0.00135246	0.224509	4.40767	1	4.75779	166	30	0	SSA	maior que 1000 reais	1	0	3	0	1	sem	1	>30	1	0	0	0	1	0		1	1		0	1		1	1
26	2523	H	7				0.657786	0.00187939	0.657786	10.9925	1	11.4691			0	REC	1	1	0	0	0	1	sem	0	<= 30	0	1	0	0	1	0	0	1	1	0	0	boa	0	1	0	1
23	1463	E	12				1.41754	0.00407338	1.41754	28.143	1	27.8279			0	FORTAL	1	1	0	1	0	1	sem	1	<= 30	0	0	0	0	1	1	0	1	1	0	0	boa	0	1	1
26	2432	F	4				1.80891	0.00516831	1.80891	30.2295	1	29.9923			0	REC	1	1	0	3	0	1	sem	1	>30	0	1	0	1	1	1	0	não negras	1	0	0	boa	1	1	0	1
23	570	H	10			1305	0.141754	0.000407338	0.141754	2.8143	1	3.30586			0	FORTAL	maior que 1000 reais	1	0	4	0	1	sem	1	<= 30	0	1	0	0	1	1	0	não negras	1	0	0	boa	0	1	0	1
29	879	C	3				1.68381	0.0101435	1.68381	33.0575	1	32.5605	166	4	0	SSA	1	1	0	2	0	1	sem	1	<= 30	0	0	0	1	1	1	1	não negras	0	0	1	boa	1	1	0	0
26	2341	H	2	2056	2260	1237	0.361782	0.00103366	0.361782	6.0459	1	6.38577			1	REC	1	1	0	1	0	1	sem	1	>30	1	0	0	1	1	0	0	1	1	0	0	1	0	1	0	0
29	535	E	1	1345	1090	2664	0.841907	0.00507173	0.841907	16.5288	1	16.3991	166	8	0	SSA	maior que 1000 reais	1	0	0	0	1	sem	1	<= 30	0	1	0	0	1	1	0	1	0	0	1	boa	0	1	0	0
26	2753	H	9				2.41188	0.00689109	2.41188	40.306	1	39.501			0	REC	1	1	0	2	0	0	sem	1	<= 30	0	0	0	0	1	0	0	1	1	0	1	boa	1	1	0	1
29	2199	C	2			361	0.673526	0.00405739	0.673526	13.223	1	13.369	166	10	0	SSA	maior que 1000 reais	1	0	3	0	1	sem	1	<= 30	0	1	0	0	1	0		1	0	0	0	boa	0	1	0	0
26	2202	F	2	420	1720		0.60297	0.00172277	0.60297	10.0765	1	10.3434			1	REC	maior que 1000 reais	1	0	4	0	1	sem	1	>30	0	0	1	0	1	1	0	1	0	0	0	boa	0	1	0	0
23	2625	H	6	1486	2511	2220	0.708769	0.00203669	0.708769	14.0715	1	14.1506			0	FORTAL	maior que 1000 reais	1	0	3	0	1	sem	1	<= 30	1	0	0	0	1	1	0	1	0	0	0	1	0		0
26	2060	F	6				1.44713	0.00413465	1.44713	24.1836	1	23.8383			1	REC	1	1	0	0	0	1	sem	1	<= 30	0	1	0	0	1	1	0	1	1	0	0	boa	1	1	1	0
29	1854	C	1	2284	2610	879	0.224509	0.00135246	0.224509	4.40767	1	4.75779	166	30		SSA	maior que 1000 reais	1	0	1	0	1	sem	1	<= 30	0	0	0	0	1	0	0	1	1	0	0	boa	0	1	1	0
26	659	H	6	1259	1684	2010	0.361782	0.00103366	0.361782	6.0459	1	6.38577			0	REC	1	1	0	1	0	1	sem	1	<= 30	0	1	0	0	1	1	0	1	0	1	0	boa	1	1	0	1
23	2231	H	9				1.41754	0.00407338	1.41754	28.143	1	27.8279			0	FORTAL	1	não	0	0	0	1	sem	0	<= 30	0	1	0	0	1	1	0	1	1	0	0	boa	0	1	1	1
26	109	H	6				0.241188	0.000689109	0.241188	4.0306	1	4.43232			1	REC	1	1	0	0	0	1	sem	1	>30	0	0	0	1	1	1	0	1	0	0	1	boa	1	1	0	1
26	1759	F	8				0.241188	0.000689109	0.241188	4.0306	1	4.43232			0	REC	1	1	0	2	0	1	sem	1	<= 30	0	1	0	0	1	1	0	1	1	0	0	boa	0	1	1	0
23	2515	H	3	1789	1275	2037	2.36256	0.00678897	2.36256	46.905	1	46.4034			0	FORTAL	1	1	0	0	0	0	sem	1	<= 30	0	1	0	0	1	1	0	1	0	0	0	boa	0	0	1	1
23	1605	E	2				0.141754	0.000407338	0.141754	2.8143	1	3.30586			1	FORTAL	1	1	0	0	0	1	sem	0	<= 30	1	0	0	1	0	0	0	não negras	0	0	0	boa	0	1	0	0
29	1806	E	3				0.0673526	0.000405739	0.0673526	1.3223	1	1.85236	166	100		SSA	1	1	0	0	0	1	sem	1	>30	1	0	0	1	1	0	1	não negras	0	1	1	boa	1	1	1	0
26	2762	H	9		2097	1286	2.41188	0.00689109	2.41188	40.306	1	39.501			0	REC	1	1	0	1	0	1	sem	1	<= 30	0	1	0	0	1	1	0	1	0	0	0	boa	0	1	0	1
26	2174	F	4				0.241188	0.000689109	0.241188	4.0306	1	4.43232			1	REC	1	1	0	0	0	1	sem	1	<= 30	0	1	0	0	1	1	0	1	0	0	1	boa	0	1	1
23	1291	H	8	2733	1408		0.708769	0.00203669	0.708769	14.0715	1	14.1506			0	FORTAL	1	1	0	4	0	1	sem	1	<= 30	1		0	0	1	1	0	1	1		0	boa	0	1	0
23	709	E	10	482	860	2681	1.41754	0.00407338	1.41754	28.143	1	27.8279			1	FORTAL	1	1	0	3	0	1	sem	1	<= 30	0	0	1	0	1	1	1	1	1	1	0	1	1	1	0
23	2609	H	1			597	0.0708769	0.000203669	0.0708769	1.40715	1	1.93838			1	FORTAL	maior que 1000 reais	1	0	3	0	1	sem	1	<= 30	1	1	0	0	0	1	0	1	0	1	0	1	1	1	1
26	1237	H	4	2734	659	1559	0.482376	0.00137822	0.482376	8.06119	1	8.29412			0	REC	1	1	0	4	0	1	sem	1	>30	1	0	0	0	1	1	0	1	0	0	0	boa	0	1	0	1
29	2257	E	6				1.68381	0.0101435	1.68381	33.0575	1	32.5605	166	4	0	SSA	1	1	0	2	0	1	sem	0	<= 30	0	0	0	0	1	0	0	1	0	0	0	boa	0	1	0
26	1705	E	5				1.03366	0.00295332	1.03366	17.274	1	17.4822			0	REC	1	1	0	0	0	1	sem	1	<= 30	1	0	0	0	0	1	0	1	1	0	0	boa	0	1	1	0
26	2498	F	6				0.289426	0.00082693	0.289426	4.83672	1	5.25037			0	REC	maior que 1000 reais	1	0	0	0	1	sem	1	<= 30	0	1	0	0	1	1	0	1	0	0	0	boa	0	1	1	1
23	122	H	3				0.472512	0.00135779	0.472512	9.381	1	9.59349			0	FORTAL	1	1	0	0	0	1	sem	1	>30	0	1	0	1	1	0	0	não negras	1	0	0	boa	0	1	0	1
23	2036	F	4	192	2160	2215	0.708769	0.00203669	0.708769	14.0715	1	14.1506			0	FORTAL	1	1	0	1	0	1	sem	0	<= 30	0	1	0	0	1	0	0	não negras	0	0	0	boa		1	0
23	1017	I	2				0.354384	0.00101835	0.354384	7.03575	1	7.40294			1	FORTAL	maior que 1000 reais	1	0	0	0	1	sem	1	>30	0	1	0	0	0	0	0	1	0	0	0	boa	0	1	0	1
26	1943	H	5	445	716		1.44713	0.00413465	1.44713	24.1836	1	23.8383			0	REC	1	1	0	3	0	1	sem	1	<= 30	0	1	0	0	1	1	0	1	0	0	0	1	0	1	1
26	1542	H	6				2.41188	0.00689109	2.41188	40.306	1	39.501			1	REC	1	1	0	0	0	0	sem	0	<= 30	0	1	0	0	0	0	0	1	0	0	0	1	0	1	0	1
23	2839	H	6	1291	1485	476	2.36256	0.00678897	2.36256	46.905	1	46.4034			0	FORTAL	maior que 1000 reais	1	0	2	0	1	sem	0	>30	0		0	1	0	1	0	1	1	0	0	boa	0	1	0	1
23	2643	H	8				0.354384	0.00101835	0.354384	7.03575	1	7.40294			0	FORTAL	1	1	0	0	0	1	sem	1	<= 30	1	1	0	0	1	1	1	1	0	0	0	boa	0	1	0
29	1221	E	5				3.36763	0.0202869	3.36763	66.1151	1	64.9813	166	2	0	SSA	1	1	0	1	0	1	sem	0	>30	0	1	0	1	0	0	0	não negras	0	0	0	boa	0	1	0	1
29	313	C	5	2204	1785	1394	3.36763	0.0202869	3.36763	66.1151	1	64.9813	166	2	1	SSA	maior que 1000 reais	1	0	3	0	1	sem	1	>30	1	0	0	0	1	1	0	1	1	0	0	1	0	1	1	0
26	349	H	8	932	2488	105	2.41188	0.00689109	2.41188	40.306	1	39.501			0	REC	1	não	0	0	0	1	sem	1	<= 30	0	1	0	0	1	0	0	1	1	1	0	boa	1	1	0	1
23	1289	E	11				3.54384	0.0101835	3.54384	70.3575	1	68.8819			0	FORTAL	maior que 1000 reais	1	0	1	0	1	sem	1	>30	0		0	0	0	0	0	não negras	0	0	0	boa	0	1	0	0
23	1522	F	7				0.708769	0.00203669	0.708769	14.0715	1	14.1506			0	FORTAL	1	1	0	0	0	1	sem	0	<= 30	0		0	0	1	1	0	1	0	1	0	1	0	1	0
26	1098	F	7				0.723564	0.00206733	0.723564	12.0918	1	12.2724			0	REC	1	1	0	2	0	1	sem	1	<= 30	0	1	0	0	1	1	0	não negras	0	0	0	boa	0	1	1	1
23	1796	H	11				1.77192	0.00509173	1.77192	35.1787	1	34.8156			0	FORTAL	1	1	0	2	0	1	sem	1	<= 30	0		0	0	1	1	0	1	0	0	0	boa	0	1	1	1
29	1110	A	8				2.24509	0.0135246	2.24509	44.0767	1	43.9258	166	3	0	SSA	1	1	0	1	0	1	sem	1	>30	0	0	0	1	0	0	0	1	0		1	boa	0	1	0
29	1544	B	3				0.449017	0.00270492	0.449017	8.81534	1	9.08438	166	15	0	SSA	1	1	0	3	0	1	sem	1	<= 30	0	1	0	1	1	1	0	1	0	0	0	1	0	1	0	0
23	2721	H	10	1298			1.41754	0.00407338	1.41754	28.143	1	27.8279			0	FORTAL	maior que 1000 reais	1	0	3	0	1	sem	1	<= 30	0	0	0	0	1	1	0	1	0	0	0	1	0	1	0
26	5	H	6				1.44713	0.00413465	1.44713	24.1836	1	23.8383			1	REC	1	1	0	0	0	1	sem	1	<= 30	0	1	1	0	1	1	0	1	0	1	0	boa	1	1	1	1
29	2629	C	5				0.673526	0.00405739	0.673526	13.223	1	13.369	166	10	0	SSA	maior que 1000 reais	1	0	2	0	1	sem	0	<= 30	0	1	0	0	0	0	0	não negras	1	0	0	boa	0		1
26	2337	F	3				0.723564	0.00206733	0.723564	12.0918	1	12.2724			1	REC	maior que 1000 reais	1	0	0	0	1	sem	1	<= 30	0	1	0	1	0	1	0	1	0	1	0	boa	1	1	1
23	2223	F	6				2.36256	0.00678897	2.36256	46.905	1	46.4034			0	FORTAL	1	1	0	4	0	1	sem	0	<= 30	0	1	0	0	0	1	0	1	0	0	1	boa	0	1	1	1
23	2733	H	10	2189			0.472512	0.00135779	0.472512	9.381	1	9.59349			0	FORTAL	1	1	0	3	0	1	sem	1	>30	1	0	0	0	1	1	1	não negras	0	1	1	1	1	1	0	0
29	383	A	1				0.0673526	0.000405739	0.0673526	1.3223	1	1.85236	166	100		SSA	maior que 1000 reais	1	0	0	0	1	sem	1	>30	1	0	0	0	1	1	1	1	1	0	0	boa	0		1
26	223	G	3				0.482376	0.00137822	0.482376	8.06119	1	8.29412			0	REC	maior que 1000 reais	não	0	1	0	1	sem	1	<= 30	0	1	0	1	1	1	1	1	1	0	0	boa	1	1	0	1
26	241	H	4	2588			0.723564	0.00206733	0.723564	12.0918	1	12.2724			1	REC	1	1	0	4	0	1	sem	1	<= 30	1	0		1	1	1	0	não negras	0	0	0	boa	0	1	1	1
23	1204	E	7	2716	28	2633	1.41754	0.00407338	1.41754	28.143	1	27.8279			0	FORTAL	1	não	0	1	0	1	sem	1	>30	0	1	0	1	0	0	0	1	0	0	0	boa	0	1	0	1
26	2107	H	3				0.723564	0.00206733	0.723564	12.0918	1	12.2724			1	REC	1	1	0	0	0	1	sem	1	>30	0	1	0	0	1	0	1	1	1	0	0	boa	0	1	0	1
23	697	E	9				1.18128	0.00339449	1.18128	23.4525	1	23.5305			1	FORTAL	1	1	0	0	0	1	sem	1	>30	1	0	0	0	1	0	0	não negras	1	0	1	boa	0		0
26	1262	H	7				1.44713	0.00413465	1.44713	24.1836	1	23.8383			0	REC	1	1	0	0	0	1	sem	1	<= 30	0	1	0	0	1	1	1	1	0	0	0	boa	1	1	1	1
23	35	H	9		2086	127	0.0708769	0.000203669	0.0708769	1.40715	1	1.93838			0	FORTAL	1	1	0	4	0	1	sem	1	>30	0	1	0	1	1	1	0	1	1	0	0	boa	0	1	0	1
29	1958	C	4				2.24509	0.0135246	2.24509	44.0767	1	43.9258	166	3	1	SSA	maior que 1000 reais	1	0	4	0	0	sem	1	<= 30	0	0	1	1	1	1	0	1	0	0	0	boa	0	1	1	0
23	2342	H	5				0.708769	0.00203669	0.708769	14.0715	1	14.1506			0	FORTAL	maior que 1000 reais	1	0	2	0	1	sem	1	<= 30	1	1	0	0	1	0	0	1	1	1	0	1	0	1	1
26	2371	H	7		2472		1.20594	0.00344554	1.20594	20.153	1	19.9722			1	REC	1	1	0	0	0	1	sem	1	>30	1	0	0	0	1	0	0	1	0	0	0	boa	0	1	0	0
26	75	H	6	316	1083		0.60297	0.00172277	0.60297	10.0765	1	10.3434			0	REC	1	1	0	1	0	1	sem	1	<= 30	0	1	0	0	1	1	0	1	0	0	0	boa	1	1	0	1
23	1260	E	7				3.54384	0.0101835	3.54384	70.3575	1	68.8819			1	FORTAL	maior que 1000 reais	1	0	1	0	1	sem	0	<= 30	0	0		0	0	0	0	1	1	0	0	boa	0		0
26	1168	F	2		1375	1850	0.723564	0.00206733	0.723564	12.0918	1	12.2724			0	REC	1	1	0	2	0	1	sem	0	<= 30	0	1	0	1	1	1	0	1	1	1	1	1	1	1	1	1
23	1527	E	7				0.236256	0.000678897	0.236256	4.6905	1	5.04936			1	FORTAL	1	1	0	4	0	1	sem	1	>30	0	0	1	0	1	0	0	não negras	1	0	0	boa	0	1	0	1
23	1060	H	8	193	1726		0.472512	0.00135779	0.472512	9.381	1	9.59349			0	FORTAL	1	1	0	2	0	1	sem	0	>30	0	0	0	1	0	0	0	1	0	1	0	boa	1	1	0	0
26	2635	H	7		2286		0.723564	0.00206733	0.723564	12.0918	1	12.2724			0	REC	1	1	0	0	0	1	sem	0	<= 30	1	0	0	0	1	0	0	1	0	0	0	boa	0	1	1	1
23	1185	H	8	1222	1487	702	0.0708769	0.000203669	0.0708769	1.40715	1	1.93838			0	FORTAL	maior que 1000 reais	1	0	0	0	1	sem	1	<= 30	0	1	0	0	1	1	0	não negras	0	0	0	boa	0	1	0	0
23	1191	E	11		1102	2424	0.708769	0.00203669	0.708769	14.0715	1	14.1506			0	FORTAL	1	não	0	3	0	1	sem	1	<= 30	0	1	0	0	1	0	0	1	0	0	0	boa	0	1	0	0
29	1783	C	6				0.673526	0.00405739	0.673526	13.223	1	13.369	166	10	0	SSA	1	1	0	2	0	1	sem	1	<= 30	1	0	0	1	0	1	1	1	1	1	0	1	0	1	0	0
26	704	E	4				2.41188	0.00689109	2.41188	40.306	1	39.501			1	REC	1	1	0	0	0	1	sem	1	>30	0	0	0	0	1	0	0	não negras	1	0	0	boa	0	1	0
29	1345	E	3	988	561		0.112254	0.000676231	0.112254	2.20384	1	2.64583	166	60	0	SSA	maior que 1000 reais	1	0	1	0	1	sem	1	>30	1	1	0	0	1	0	0	1	0	0	0	boa	0	1	0	0
26	2333	H	3	1869			1.20594	0.00344554	1.20594	20.153	1	19.9722			1	REC	1	1	0	0	0	1	sem	1	>30	0	0	1	0	0		0	1	0		0	1	0	1	0	1
26	1632	F	5				1.80891	0.00516831	1.80891	30.2295	1	29.9923			0	REC	1	1	0	0	0	1	sem	1	>30	0	0	0	0	1	1	0	1	1	0	0	boa	0	1	0	1
26	1168	F	2	1471	1348	754	0.723564	0.00206733	0.723564	12.0918	1	12.2724			1	REC	1	1	0	4	0	1	sem	1	<= 30	1	0	0	0	1	1	0	1	1	0	0	1	1	1	1	0
29	1800	C	8				0.168381	0.00101435	0.168381	3.30575	1	3.6877	166	40	0	SSA	1	1	0	3	0	1	sem	1	<= 30	0	1	0	0	0	1	0	1	1	1	0	boa	1	1	0	0
26	2521	F	3				3.61782	0.0103366	3.61782	60.4589	1	58.6631			0	REC	1	1	0	4	0	1	sem	1	>30	0	1	0	0	1	1	0	1	0	0	0	1	1	1	1	1
23	1144	H	13	1576		1960	2.36256	0.00678897	2.36256	46.905	1	46.4034			1	FORTAL	maior que 1000 reais	1	0	4	0	1	sem	1	>30	0	0	0	1	1	1	0	1	1	0	1	boa	1	1	0	0
23	207	E	10		1638	849	0.708769	0.00203669	0.708769	14.0715	1	14.1506				FORTAL	1	não	0	0	0	1	sem	1	>30	0	1	0	0	1	0	0	não negras	1	0	0	boa	0	1	1	0
26	49	H	4	1371	2494	1853	1.20594	0.00344554	1.20594	20.153	1	19.9722			1	REC	1	1	0	0	0	0	sem	1	>30	0	1	1	1	1	1	0	1	1	1	0	boa	0	1	0
23	2391	F	5	590	921		1.41754	0.00407338	1.41754	28.143	1	27.8279				FORTAL	1	1	0	3	0	1	sem	1	<= 30	1	1	0	0	1	1	0	1	0	0	1	1	0	1	0	1
29	2812	C	5				1.34705	0.00811477	1.34705	26.446	1	26.3138	166	5	1	SSA	1	1	0	0	0	1	sem	0	<= 30	0	1	0	0	1	0	0	1	1	0	0	boa	0	1	1	0
23	618	H	8				1.01253	0.00290956	1.01253	20.1021	1	20.0769			0	FORTAL	1	1	1	2	0	1	sem	1	<= 30	0	1	0	0	1	0	0	não negras	0	0	1	1	1	1	0	1
23	187	H	5	446	2000	1351	1.77192	0.00509173	1.77192	35.1787	1	34.8156			0	FORTAL	1	1	0	1	0	1	sem	0	<= 30	0		0	0	1	0	0	1	0	0	0	boa	0	1	0	1
23	2361	E	1				0.472512	0.00135779	0.472512	9.381	1	9.59349			0	FORTAL	maior que 1000 reais	1	0	0	0	1	sem	1	<= 30	0	0	0	0	1	1	1	1	0	0	0	boa	1	1	1	1
26	1225	F	9	1578			0.482376	0.00137822	0.482376	8.06119	1	8.29412			0	REC	1	1	0	0	0	1	sem	1	<= 30	0	1	0	0	1	1	0	1	0	0	1	boa	0	1	1	1
26	2521	F	3	1165			0.482376	0.00137822	0.482376	8.06119	1	8.29412			0	REC	1	1	0	1	0	0	sem	1	>30	0	1	0	1	1	1	0	não negras	0	1	0	boa	1	1	0	1
29	2381	E	4				1.68381	0.0101435	1.68381	33.0575	1	32.5605	166	4	0	SSA	1	1	0	4	0	1	sem	1	<= 30	0	1	0	0	1	1	0	1	0	1	1	1	1		0
23	2643	H	8	2315	1585	2524	0.708769	0.00203669	0.708769	14.0715	1	14.1506			0	FORTAL	1	1	0	4	0	1	sem	1	<= 30	0	1	0	0	1	1	0	1	0	0	0	boa	1	1	0	1
23	240	F	2				0.708769	0.00203669	0.708769	14.0715	1	14.1506			0	FORTAL	1	1	0	4	0	1	sem	0	>30	1	0	0	0	1	1	1	1	1	1	0	1	1	1	0
23	1796	H	11				0.177192	0.000509173	0.177192	3.51787	1	3.96091			0	FORTAL	1	1	0	3	0	1	sem	1	<= 30	0		0	0	1	1	0	1	1	1	1	boa	0	1	0	1
29	2510	A	5	2537	928	662	0.449017	0.00270492	0.449017	8.81534	1	9.08438	166	15	0	SSA	1	não	0	2	0	1	sem	1	<= 30	0	1	0	0	0	0	0	1	1	1	0	boa	0	1	1	1
26	2507	F	3				0.723564	0.00206733	0.723564	12.0918	1	12.2724			0	REC	maior que 1000 reais	1	0	3	0	1	sem	0	>30	0	0	0	1	1	1	0	não negras	1	1	0	1	0	1	0	1
26	2712	H	2				0.144713	0.000413465	0.144713	2.41836	1	2.90626			1	REC	1	1	0	0	0	1	sem	1	<= 30	0	0	0	1	1	0	0	1	1	0	0	boa	0	1	1	1
26	941	G	4				0.723564	0.00206733	0.723564	12.0918	1	12.2724			0	REC	1	1	0	4	0	1	sem	0	>30	0		0	0	1	1	1	1	0	1	0	boa	0	1	1
23	1890	E	8				0.141754	0.000407338	0.141754	2.8143	1	3.30586			0	FORTAL	1	1	0	1	0	1	sem	1	<= 30	0		0	1	1	0	0	1	1	0	0	boa	0		0
23	479	H	6	618	2514	946	1.18128	0.00339449	1.18128	23.4525	1	23.5305			0	FORTAL	1	1	0	3	0	1	sem	1	<= 30	0	0	0	0	1	1	0	1	0	0	1	boa	1	1	1	1
29	1876	A	4	1698	1443		0.336763	0.00202869	0.336763	6.61151	1	6.9603	166	20	0	SSA	1	1	0	3	0	1	sem	1	>30	0	1	0	0	1	1	0	1	0	0	0	boa	1	1	1	0
26	941	G	4				0.723564	0.00206733	0.723564	12.0918	1	12.2724			0	REC	maior que 1000 reais	1	0	0	0	1	sem	1	<= 30	1	1	0	0	1	0	0	1	1	0	0	1	0	1	0	0
26	184	G	3				1.80891	0.00516831	1.80891	30.2295	1	29.9923			0	REC	1	1	0	1	0	1	sem	1	<= 30	1	0	0	0	1	0	0	não negras	0	0	0	1	0	1	0	0
26	2333	H	3	956		1451	0.361782	0.00103366	0.361782	6.0459	1	6.38577			0	REC	1	1	0	1	0	1	sem	1	>30	0	0	0	1	1	1	0	1	1	0	0	1	0	1	0	0
29	2133	C	4				0.224509	0.00135246	0.224509	4.40767	1	4.75779	166	30	1	SSA	maior que 1000 reais	1	0	3	0	1	sem	1	<= 30	0	1	0	0	1	1	1	1	0	0	0	boa	1	1	1	0
23	1463	E	12				0.141754	0.000407338	0.141754	2.8143	1	3.30586			0	FORTAL	1	1	0	0	0	1	sem	0	<= 30	0	1	0	0	1	1	1	1	1	0	0	1	0	1	0
23	1940	H	10				0.354384	0.00101835	0.354384	7.03575	1	7.40294			0	FORTAL	1	1	0	3	0	1	sem	1	<= 30	0	1	0	0	1	0	1	1	0	0	0	boa	1	1	0	1
26	1165	F	5				0.482376	0.00137822	0.482376	8.06119	1	8.29412			0	REC	1	1	0	0	0	1	sem	1	<= 30	0	1	0	0	1	1	0	1	1	1	0	1	1	1	1
26	2137	H	5	2523	2193	651	1.80891	0.00516831	1.80891	30.2295	1	29.9923			1	REC	1	1	0	0	0	1	sem	1	<= 30	0		0	0	1	1	0	1	1	0	0	boa	1	1	0	0
26	2126	F	8				0.482376	0.00137822	0.482376	8.06119	1	8.29412			0	REC	1	1	0	1	0	1	sem	0	<= 30	1	0	0	0	1	1	1	1	0	0	0	boa	0	1	0	0
23	2300	H	11		731	2110	0.236256	0.000678897	0.236256	4.6905	1	5.04936			0	FORTAL	1	1	0	0	0	1	sem	1	<= 30	0	0	0	0	0	0	0	1	0	0	0	boa	0	1	0	0
23	1497	F	4				2.36256	0.00678897	2.36256	46.905	1	46.4034			0	FORTAL	1	1	0	0	0	1	sem	1	<= 30	0		0	0	1	0	0		1	0	0	boa	0	1	0	1
23	414	E	6	246	1890	2021	0.236256	0.000678897	0.236256	4.6905	1	5.04936			0	FORTAL	maior que 1000 reais	1	0	4	0	1	sem	1	<= 30	0	0	0	0	1	1	1	1	1		0	boa	1	1	0
29	1221	E	5	1780		1595	0.449017	0.00270492	0.449017	8.81534	1	9.08438	166	15	0	SSA	1	1	0	0	0	1	sem	1	>30	0	1	0	0	1	1	0	não negras	0	0	0	1	0		0
26	1892	H	7				0.60297	0.00172277	0.60297	10.0765	1	10.3434			0	REC	1	1	0	0	0	1	sem	1	<= 30	0	1	0	0	1	0	0	1	1	0	0	boa	0	1	0	0
26	2753	H	9				3.61782	0.0103366	3.61782	60.4589	1	58.6631			1	REC	1	1	0	0	0	1	sem	1	<= 30	1	0	1	0	1	0	0	1	1	1	0	boa	0	1	0	0
29	2119	E	4				2.24509	0.0135246	2.24509	44.0767	1	43.9258	166	3	1	SSA	maior que 1000 reais	1	0	3	0	1	sem	1	>30	1	1	1	0	1	1	0	1	0	0	1	boa	1	1	0	0
26	595	H	11				0.723564	0.00206733	0.723564	12.0918	1	12.2724			0	REC	1	1	0	1	0	1	sem	0	<= 30	0	0	0	0	1	1	0	1	0	1	1	1	1	1	1	1
26	2060	F	6	1802		1530	1.80891	0.00516831	1.80891	30.2295	1	29.9923			0	REC	1	1	0	3	0	1	sem	0	<= 30	0	1	0	0	1	0	0	1	0	0	0	boa	0	1	1	1
23	2641	H	6				1.41754	0.00407338	1.41754	28.143	1	27.8279			0	FORTAL	1	1	0	2	0	1	sem	1	<= 30	0	1	0	0	0	1	0	1	0	0	0	1	1	1	0
23	2322	H	7				1.41754	0.00407338	1.41754	28.143	1	27.8279			0	FORTAL	1	1	0	1	0	1	sem	0	<= 30	0	1	0	1	1	1	0	não negras	0	0	0	boa	0		0
29	2100	E	4	447	836		0.096218	0.000579626	0.096218	1.889	1	2.35733	166	70		SSA	maior que 1000 reais	1	0	3	0	1	sem	1	<= 30	0	1	0	1	0	0	0	não negras	1	1	0	boa	0	1	1	0
26	1198	H	7		2127		0.180891	0.000516831	0.180891	3.02295	1	3.43964			1	REC	1	não	0	3	0	1	sem	1	<= 30	0	0	0	0	1	1	0	1	0	0	0	boa	0	1	1	1
23	563	F	3				0.354384	0.00101835	0.354384	7.03575	1	7.40294			0	FORTAL	maior que 1000 reais	1	0	0	0	1	sem	0	<= 30	0	1	0	0	1	1	0	1	0	0	0	boa		1	0
26	241	H	4				0.361782	0.00103366	0.361782	6.0459	1	6.38577			0	REC	1	1	0	0	0	1	sem	1	<= 30	0	1	0	0	1	0	0	não negras	1	0	0	boa	0	1	1	1
23	1782	H	11				0.283507	0.000814676	0.283507	5.6286	1	5.91211			0	FORTAL	1	1	0	2	0	1	sem	1	<= 30	0	1	0	0	1	1	0	1	0	1	0	1	1	1	0	1
23	180	E	5				0.157504	0.000452598	0.157504	3.127	1	3.57552			0	FORTAL	1	1	0	3	0	1	sem	1	>30	0	1	0	0	1	1	1	1	0	0	0	boa	0	1	0
23	2680	E	11				1.77192	0.00509173	1.77192	35.1787	1	34.8156			0	FORTAL	1	1	0	0	0	1	sem	1	<= 30	0	1	0	0	1	0	0	1	0	1	0	1	1	1	1
23	1289	E	11				2.36256	0.00678897	2.36256	46.905	1	46.4034			0	FORTAL	1	1	0	3	0	1	sem	1	>30	1	1	0	0	1	0	0	1	0	0	0	boa	0	1	0	1
23	2223	F	6				0.354384	0.00101835	0.354384	7.03575	1	7.40294			0	FORTAL	1	1	0	3	0	1	sem	0	<= 30	0		0	0	1	0	0	1	1	0	0	1	0		1
23	1189	H	7				0.236256	0.000678897	0.236256	4.6905	1	5.04936			0	FORTAL	1	1	0	2	0	1	sem	1	<= 30	0	1	0	0	1	1	0	1	0	0	1		1	1	0	1
29	1090	E	3			1532	0.336763	0.00202869	0.336763	6.61151	1	6.9603	166	20	1	SSA	1	1	0	4	0	1	sem	1	<= 30	1	0	0	1	0	0	0		1	0	0	boa	0		0
26	847	H	5				1.20594	0.00344554	1.20594	20.153	1	19.9722			1	REC	1	1	0	0	0	1	sem	1	>30	0	0	0	1	1	0	0	1	0	0	0	boa	0	1	0	1
23	2275	E	13				1.01253	0.00290956	1.01253	20.1021	1	20.0769			0	FORTAL	1	1	0	0	0	1	sem	1	<= 30	0		0	0	1	1	0	1	0	0	0	boa		1	0	1
29	1110	A	8	486			0.673526	0.00405739	0.673526	13.223	1	13.369	166	10	0	SSA	1	1	0	3	0	1	sem	1	<= 30	0	1	0	0	1	0	0	1	0	1	0	boa	0	1	1	1
26	2297	F	2				0.723564	0.00206733	0.723564	12.0918	1	12.2724			0	REC	1	1	0	3	0	1	sem	1	<= 30	0	0	0	0	0	0	0	1	0	0	0	1	0	1	0	1
26	1609	H	5	1334	1781	1254	0.723564	0.00206733	0.723564	12.0918	1	12.2724			0	REC	1	1	0	3	0	1	sem	1	<= 30	0		0	0	1	1	1	1	0	0	0	1	1	1	1	0
23	1515	E	4				0.708769	0.00203669	0.708769	14.0715	1	14.1506			1	FORTAL	1	1	0	3	0	1	sem	1	>30	1	0	1	0	1	0	1		1	0	0	boa	0	1	0	0
23	2322	H	7				1.41754	0.00407338	1.41754	28.143	1	27.8279			0	FORTAL	1	1	0	0	0	1	sem	0	>30	0	1	0	0	1	1	0	1	0	0	0	boa	0		0	0
23	1890	E	8				0.708769	0.00203669	0.708769	14.0715	1	14.1506			0	FORTAL	1	1	0	3	0	1	sem	1	>30	0	0	0	0	1	1	0	não negras	1	0	0	boa	0	1	0	0
23	2022	H	9				0.708769	0.00203669	0.708769	14.0715	1	14.1506			0	FORTAL	1	1	0	4	0	1	sem	1	<= 30	0	0	0	0	1	1	1	1	1	0	0	boa	1	1	0
23	706	E	11				3.54384	0.0101835	3.54384	70.3575	1	68.8819			0	FORTAL	maior que 1000 reais	1	0	4	0	1	sem	1	>30	0	0	0	0	1	1	0	1	0	0	0	boa	0	1	0
26	632	H	10				0.0723564	0.000206733	0.0723564	1.20918	1	1.75015			1	REC	maior que 1000 reais	1	0	4	0	1	sem	1	>30	0	0	0	1	1	1	0	1	0	1	1	boa	0	1	1	1
23	905	I	1	825	2437	857	0.141754	0.000407338	0.141754	2.8143	1	3.30586			0	FORTAL	1	1	0	0	0	1	sem	0	<= 30	0	1	0	0	1	1	0	1	0	0	0	boa	0	1	0	1
23	1102	E	13				0.141754	0.000407338	0.141754	2.8143	1	3.30586			0	FORTAL	1	1	0	2	0	1	sem	1	<= 30	1		0	0	1	1	0	1	0	0	0	boa	0	1	0
26	1156	H	8				1.80891	0.00516831	1.80891	30.2295	1	29.9923			0	REC	maior que 1000 reais	1	0	4	0	1	sem	1	>30	0	1	0	0	1	1	1	1		1	0	boa	1	1	0
26	408	F	9				1.20594	0.00344554	1.20594	20.153	1	19.9722			0	REC	1	1	0	0	0	1	sem	1	<= 30	0		0	0	1	0	0	1	1	1	0	1	0	1	0	1
29	2786	B	1				2.24509	0.0135246	2.24509	44.0767	1	43.9258	166	3	0	SSA	maior que 1000 reais	1	0	2	0	1	sem	1	<= 30	0	1	0	0	1	1	0	1	0	1	0	boa	1		0
29	1090	E	3		1534		2.24509	0.0135246	2.24509	44.0767	1	43.9258	166	3	1	SSA	1	1	0	2	0	1	sem	0	>30	0	1	0	0	1	1	0	não negras	0	0	0	boa	0		0
26	1703	E	1	808	2364	960	2.41188	0.00689109	2.41188	40.306	1	39.501			0	REC	1	1	0	3	0	0	sem	1	<= 30	0	0	0	0	1	1	1	não negras	1	0	0	1	0	1	1	0
29	383	A	1				0.561272	0.00338115	0.561272	11.0192	1	11.0566	166	12	0	SSA	maior que 1000 reais	1	0	3	0	1	sem	1	<= 30	0	1	0	1	0	0	0	1	0	0	1	boa		1	1	1
26	1053	F	6	119	617	2394	0.361782	0.00103366	0.361782	6.0459	1	6.38577			0	REC	1	1	0	0	0	1	sem	1	<= 30	0	0	0	0	1	1	0	1	0	0	0	1	0	1	0	1
29	2537	A	7				1.12254	0.00676231	1.12254	22.0384	1	21.4625	166	6	0	SSA	maior que 1000 reais	1	0	4	0	1	sem	1	<= 30	1	1	0	0	1	1	0	não negras	1	0	0	boa	0	1	1	1
23	1702	H	2	2327		379	0.708769	0.00203669	0.708769	14.0715	1	14.1506				FORTAL	1	1	0	0	0	1	sem	0	>30	0	1	0	0	1	0	0	1	0	0	0	boa	0	1	1
29	928	A	7	118	887	1477	0.0673526	0.000405739	0.0673526	1.3223	1	1.85236	166	100	0	SSA	maior que 1000 reais	1	0	0	0	1	sem	1	<= 30	0	0	0	0	0	0	0	1	1	0	0	1	0	1	1	0
26	2203	H	3	2349	398	847	0.361782	0.00103366	0.361782	6.0459	1	6.38577			1	REC	1	1	0	0	0	0	sem	1	>30	0	1	1	1	1	1	0	1	1	1	0	1	1	1	0	0
29	2812	C	5				2.24509	0.0135246	2.24509	44.0767	1	43.9258	166	3	0	SSA	1	1	0	0	0	1	sem	1	>30	1	1	0	0	1	1	0	não negras	1	0	0	1	0	1	0	0
23	256	H	11				0.354384	0.00101835	0.354384	7.03575	1	7.40294			0	FORTAL	maior que 1000 reais	1	0	2	0	1	sem	1	<= 30	0	0	0	1	1	1	0	1	1	1	1	1	0	1	0	1
23	2036	F	4	2436	609		0.708769	0.00203669	0.708769	14.0715	1	14.1506			1	FORTAL	1	1	0	1	0	1	sem	1	<= 30	0	0	1	0	1	1	0	1	0	0	0	boa	0	1	0
26	2382	H	10	2782	2277	1270	1.44713	0.00413465	1.44713	24.1836	1	23.8383			0	REC	1	não	0	4	0	1	sem	1	<= 30	0	0	0	1	1	1	1	1	1	0	0	1	1	1	0	1
23	2721	H	10		2841	463	0.354384	0.00101835	0.354384	7.03575	1	7.40294			1	FORTAL	maior que 1000 reais	1	0	1	0	1	sem	1	<= 30	1	0	0	0	1	1	0	não negras	0	0	0	boa	0	1	0	1
26	2335	H	10			428	1.03366	0.00295332	1.03366	17.274	1	17.4822			0	REC	1	1	0	0	0	1	sem	1	<= 30	0		0	0	1	0	0	1	0	0	0	1	1	1	1	1
29	560	E	2	899	64		0.112254	0.000676231	0.112254	2.20384	1	2.64583	166	60		SSA	1	1	0	0	0	0	sem	1	>30	0	1	0	1	1	1	0	1	0	0	1	boa	0	1	0	0
23	446	H	7	2231	2477	2492	0.236256	0.000678897	0.236256	4.6905	1	5.04936			1	FORTAL	maior que 1000 reais	1	0	3	0	1	sem	1	<= 30	0	1	0	0	1	1	0	1	0	0	0	boa	0	1	0
29	2651	B	2				1.68381	0.0101435	1.68381	33.0575	1	32.5605	166	4	1	SSA	maior que 1000 reais	1	0	0	0	1	sem	1	>30	1	1	1	0	1	1	0	1	1	0	0	boa	0	1	1	0
26	1434	H	6				1.20594	0.00344554	1.20594	20.153	1	19.9722			1	REC	1	1	0	0	0	1	sem	1	>30	0	1	0	0	1	1	1	não negras	0	1	0	1	0	1	0	0
23	534	E	11				0.236256	0.000678897	0.236256	4.6905	1	5.04936			0	FORTAL	maior que 1000 reais	1	0	2	0	1	sem	1	>30	0	0	0	1	1	0	1	1	0	0	0	boa	0	1	0
23	2424	E	13				0.708769	0.00203669	0.708769	14.0715	1	14.1506			0	FORTAL	1	1	0	0	0	1	sem	1	>30	0	0	0	0	0	0	0	1	1	0	0	boa	0	1	0	0
26	2378	H	8			1069	0.482376	0.00137822	0.482376	8.06119	1	8.29412			0	REC	1	não	0	2	0	1	sem	1	<= 30	0	0	0	0	0	1	0	1	1	0	0	boa		1	0
23	414	E	6		2047		0.236256	0.000678897	0.236256	4.6905	1	5.04936			0	FORTAL	1	1	0	0	0	1	sem	0	<= 30	0	1	0	0	1	0	0	1	0	1	0	boa	0	1	0	0
26	2734	H	6	60	2811	623	0.361782	0.00103366	0.361782	6.0459	1	6.38577			0	REC	1	1	0	0	0	1	sem	1	<= 30	0	1	0	0	1	1	0	1	0	0	0	boa	0	1	1	1
26	2068	F	8	385	546	2429	0.723564	0.00206733	0.723564	12.0918	1	12.2724			0	REC	1	1	0	0	0	1	sem	1	<= 30	0	0	0	0	1	1	1	não negras	0	1	1	boa	1	1	0	0
23	382	H	4				2.36256	0.00678897	2.36256	46.905	1	46.4034			0	FORTAL	1	não	0	2	0	0	sem	1	>30	0	1	0	0	1	1	0	1	0	0	0	boa	0	1	0	1
29	1447	A	5				1.34705	0.00811477	1.34705	26.446	1	26.3138	166	5		SSA	maior que 1000 reais	1	0	0	0	1	sem	1	>30	0	1	0	0	1	1	0	1	0	0	0	boa	0		1
29	2199	C	2			2755	0.673526	0.00405739	0.673526	13.223	1	13.369	166	10		SSA	maior que 1000 reais	1	0	4	0	0	sem	1	<= 30	1	0	1	1	1	0	0	1	1	1	1	1	1	1	1	1
26	1578	F	11				1.80891	0.00516831	1.80891	30.2295	1	29.9923			0	REC	1	não	0	4	0	1	sem	1	<= 30	0	0	0	0	1	1	0	1	1	1	0	1	0	1	0	0
29	2510	A	5				0.673526	0.00405739	0.673526	13.223	1	13.369	166	10	0	SSA	maior que 1000 reais	1	0	1	0	1	sem	1	<= 30	0	0	0	0	1	1	0		0	1	1	1	1		1
23	2624	F	3				0.141754	0.000407338	0.141754	2.8143	1	3.30586			0	FORTAL	1	1	0	0	0	1	sem	0	>30	1	0	0	0	0	1	0	1	1		0	boa	0	1	0
23	2625	H	6				0.708769	0.00203669	0.708769	14.0715	1	14.1506			1	FORTAL	1	1	0	4	0	1	sem	1	<= 30	0	1	0	1	1	1	0	1	1	0	0	boa	1	1	1	1
26	2105	H	3	1920	2137	1609	1.20594	0.00344554	1.20594	20.153	1	19.9722			0	REC	1	1	0	2	0	0	sem	1	>30	0	0	0	1	1	0		1		1	1	1	1	1	0	1
23	2110	H	13				0.177192	0.000509173	0.177192	3.51787	1	3.96091			0	FORTAL	1	1	0	4	0	1	sem	1	<= 30	0		0	1	1	1	0	1	0	0	0	boa	0	1	0	1
29	2664	E	3		63		0.134705	0.000811477	0.134705	2.6446	1	3.06476	166	50	0	SSA	1	1	0	2	0	1	sem	1	<= 30	0	0	0	0	1	1	0	1	1	0	0	boa	1	1	1
23	697	E	9		66	534	0.708769	0.00203669	0.708769	14.0715	1	14.1506			1	FORTAL	maior que 1000 reais	1	0	2	0	1	sem	1	>30	1	1	0	1	1	1	0	não negras	1	0	0	boa	0	1	0
23	1766	H	3				0.708769	0.00203669	0.708769	14.0715	1	14.1506			1	FORTAL	1	não	0	3	0	1	sem	0	>30	0	1	0	1	0	0	0	1	1	1	0	1	0	1	0	0
26	2326	F	3	1461		1326	0.0723564	0.000206733	0.0723564	1.20918	1	1.75015			1	REC	1	1	0	6	1	1	lev+mod	1	>30	0	0	0	1	1	0	0	1	0	0	0	boa	0	1	0	1
29	535	E	1		855	2116	0.449017	0.00270492	0.449017	8.81534	1	9.08438	166	15	0	SSA	maior que 1000 reais	1	0	9	1	1	lev+mod	0	>30	0	0	0	0	1	1	0	1	0	0	0	1	0	1	0	1
23	400	E	9		867		3.54384	0.0101835	3.54384	70.3575	1	68.8819			0	FORTAL	1	1	0	5	1	1	lev+mod	1	<= 30	0	0	0	0	1	1	0	1	1	0	0	1	0	1	0	0
26	1098	F	7				2.41188	0.00689109	2.41188	40.306	1	39.501			0	REC	1	1	1	5	1	1	lev+mod	0	<= 30	0	1	0	0	1	1	1	1	0	0	0	1	1	1	0
29	561	E	5				2.24509	0.0135246	2.24509	44.0767	1	43.9258	166	3	0	SSA	maior que 1000 reais	1	0	8	1	1	lev+mod	1	<= 30	0	0	0	1	0	1	0	1	0	0	0	boa	1	1	1
29	1934	G	2				0.354487	0.00213547	0.354487	6.95948	1	7.42309	166	19	0	SSA	maior que 1000 reais	1	0	6	1	1	lev+mod	1	>30	0	0	0	0	1	1	0	1	0	0	0	boa	0	1	0
23	508	H	10				1.01253	0.00290956	1.01253	20.1021	1	20.0769			0	FORTAL	maior que 1000 reais	1	0	9	1	1	lev+mod	1	>30	0		0	0	1	1	0	1	0	1	0	boa	1	1	0
26	1781	H	7	1525	1763	1424	0.482376	0.00137822	0.482376	8.06119	1	8.29412			0	REC	1	1	0	6	1	1	lev+mod	1	>30	0	0	0	0	1	0	0	1	0	0	0	boa	0	1	0	1
23	2492	H	9	1989	1409	239	0.0708769	0.000203669	0.0708769	1.40715	1	1.93838			1	FORTAL	maior que 1000 reais	1	0	8	1	1	lev+mod	1	<= 30	0	1	1	1	0	0	0	não negras	0	0	0	boa	0	1	1	1
29	1737	E	4		1250	2257	1.68381	0.0101435	1.68381	33.0575	1	32.5605	166	4	0	SSA	1	1	1	9	1	1	lev+mod	1	<= 30	1	1	0	0	1	0	0	1	0	0	0	boa	0	1	0	0
23	1189	H	7	1454		2022	0.708769	0.00203669	0.708769	14.0715	1	14.1506			0	FORTAL	1	1	0	8	1	1	lev+mod	1	<= 30	0	0	0	0	1	1	0	1	0	0	0	boa	1	1	0
23	1291	H	8				0.354384	0.00101835	0.354384	7.03575	1	7.40294			0	FORTAL	1	1	0	8	1	1	lev+mod	1	<= 30	0	1	0	0	1	1	1	1	0	0	1	1	1	1	0	1
29	1512	C	8				0.96218	0.00579626	0.96218	18.89	1	18.3605	166	7	0	SSA	maior que 1000 reais	não	1	7	1	1	lev+mod	1	<= 30	1	0	0	0	1	1	0	não negras	1		1	1	1		0
26	2414	F	5				0.482376	0.00137822	0.482376	8.06119	1	8.29412			0	REC	1	1	0	8	1	1	lev+mod	1	<= 30	0	1	0	0	1	0	0	1	0		0	boa	0	1	0	0
26	1237	H	4	768	2536	92	0.0723564	0.000206733	0.0723564	1.20918	1	1.75015			0	REC	1	1	0	8	1	1	lev+mod	1	>30	1	0	0	0	1	1	0	1	1	1	0	boa	1	1	0	1
26	1230	F	1	1626	2326	2521	0.361782	0.00103366	0.361782	6.0459	1	6.38577			1	REC	1	1	0	6	1	1	lev+mod	1	<= 30	0	0	1	1	1	1	1	não negras	0	0	1	1	0	1	0	0
23	520	H	6				3.54384	0.0101835	3.54384	70.3575	1	68.8819			0	FORTAL	maior que 1000 reais	1	0	8	1	1	lev+mod	1	>30	0	1	0	0	0	0	0	1	0	0	0	boa	0	1	0	1
23	479	H	6				2.36256	0.00678897	2.36256	46.905	1	46.4034			0	FORTAL	1	1	0	6	1	1	lev+mod	1	<= 30	0	1	0	0	1	0	0	não negras	0	0	1	1	1	1	0
26	2379	H	7				1.80891	0.00516831	1.80891	30.2295	1	29.9923			0	REC	1	1	0	7	1	1	lev+mod	1	<= 30	0	0	0	1	1	1	0	1	0	0	0	1	0	1	0	0
23	127	H	11				1.77192	0.00509173	1.77192	35.1787	1	34.8156			0	FORTAL	1	1	0	8	1	1	lev+mod	1	>30	0	0	0	0	1	0	0	1	0	0	0	1	0	1	0	1
29	2629	C	5				0.673526	0.00405739	0.673526	13.223	1	13.369	166	10	0	SSA	1	1	0	7	1	1	lev+mod	1	<= 30	0	0	0	0	1	1	0	não negras	1	0	0	1	1		0
23	482	E	12	70		934	0.708769	0.00203669	0.708769	14.0715	1	14.1506			0	FORTAL	1	1	0	5	1	1	lev+mod	1	<= 30	0	0	0	0	1	1	0	1	0	0	0	1	1	1	0	1
29	879	C	3		550	2812	0.841907	0.00507173	0.841907	16.5288	1	16.3991	166	8	0	SSA	maior que 1000 reais	1	0	8	1	1	lev+mod	1	>30	0	0	0	0	1	1	1	1	0	0	0	1	0	1	0
26	2414	F	5	760	343	1098	0.723564	0.00206733	0.723564	12.0918	1	12.2724			1	REC	maior que 1000 reais	não	0	6	1	1	lev+mod	1	<= 30	0	1	0	0	1	1	1	1	1	0	0	1	0	1	0	0
26	1943	H	5				0.241188	0.000689109	0.241188	4.0306	1	4.43232			0	REC	1	1	0	5	1	1	lev+mod	1	<= 30	0	1	0	0	1	1	0	1	0	0	0	boa	0	1	1	1
26	1618	H	5			1193	3.61782	0.0103366	3.61782	60.4589	1	58.6631			0	REC	1	1	0	6	1	1	lev+mod	1	<= 30	1	1	0	0	1	1	0	não negras	0	1	1	1	1	1	1	1
26	717	E	2				1.44713	0.00413465	1.44713	24.1836	1	23.8383			0	REC	1	1	0	8	1	1	lev+mod	0	<= 30	1	0	0	1	1	1	1	1		1	0	boa	1	0	1	1
26	2297	F	2	2261	1320	2029	2.41188	0.00689109	2.41188	40.306	1	39.501			0	REC	1	não	0	7	1	1	lev+mod	1	<= 30	0	1	0	0	1	1	0	1	1		0	1	0	1	1	1
23	1317	E	3	2447	180	204	0.236256	0.000678897	0.236256	4.6905	1	5.04936				FORTAL	1	1	1	7	1	1	lev+mod	1	>30	0	0	1	0	0	1	0	1	1	0	0	boa		1	0	0
23	2356	H	6				0.236256	0.000678897	0.236256	4.6905	1	5.04936			1	FORTAL	1	1	0	6	1	1	lev+mod	1	<= 30	1		0	0	0	0	0		1	0	0	1	0	1	1	1
23	249	H	11		2218		3.54384	0.0101835	3.54384	70.3575	1	68.8819			1	FORTAL	1	1	1	9	1	1	lev+mod	1	>30	1	0		0	1	1	1	1	1	1	0	1	1	1	0	0
26	2010	H	8	2213	1152	1293	0.361782	0.00103366	0.361782	6.0459	1	6.38577				REC	1	1	1	9	1	1	lev+mod	1	<= 30	0	1	0	0	1	1	0	1	0	0	0	boa	0	1	1	1
26	2683	I	2				0.723564	0.00206733	0.723564	12.0918	1	12.2724			1	REC	1	1	0	7	1	1	lev+mod	0	<= 30	1	0		1	0	0	0	1	1	0	0	1	0	0	1	0
23	32	F	2				0.472512	0.00135779	0.472512	9.381	1	9.59349			0	FORTAL	maior que 1000 reais	1	0	7	1	1	lev+mod	1	>30	1	0	0	1	1	1	0	1	0	1	0	boa	0	1	0	0
26	2341	H	2				2.41188	0.00689109	2.41188	40.306	1	39.501			1	REC	1	1	0	8	1	1	lev+mod	1	>30	0	0	0	0	0	1	1	não negras	1	0	0	1	1	1	0	1
29	2124	E	5				1.34705	0.00811477	1.34705	26.446	1	26.3138	166	5	1	SSA	maior que 1000 reais	1	0	7	1	1	lev+mod	1	<= 30	1	1	0	0	1	0	0		1	0	0	boa	0		0
23	140	H	9	1531		249	0.141754	0.000407338	0.141754	2.8143	1	3.30586			0	FORTAL	1	1	2	8	1	1	lev+mod	1	<= 30	0	1	0	0	1	1	1	1	1	0	0	1	0	1	0	1
23	964	H	6	1150			0.708769	0.00203669	0.708769	14.0715	1	14.1506			1	FORTAL	1	1	0	8	1	1	lev+mod	1	<= 30	1	0	1	0	1	1	0	não negras	0	1	0	boa	0		1
26	608	H	11				1.20594	0.00344554	1.20594	20.153	1	19.9722			0	REC	1	1	0	6	1	1	lev+mod	1	>30	0	0	0	1	1	1	0	1	1	1	0	boa	0	1	0	1
26	1147	F	3				0.361782	0.00103366	0.361782	6.0459	1	6.38577			1	REC	1	1	1	9	1	1	lev+mod	1	>30	1	0	1	0	1	1	1	1	1	0	0	1	0	1	0	1
26	1165	F	5	730		1613	0.482376	0.00137822	0.482376	8.06119	1	8.29412			0	REC	1	1	0	5	1	1	lev+mod	0	<= 30	0	1	0	0	1	1		1	0	0	0	boa	0	1	1	1
26	1626	F	3	2632	2796		0.482376	0.00137822	0.482376	8.06119	1	8.29412			0	REC	1	1	0	8	1	1	lev+mod	1	<= 30	0	1	0	0	1		0	1	0	0	0	1	1	1	0	1
23	180	E	5	1204	774	1527	0.472512	0.00135779	0.472512	9.381	1	9.59349			1	FORTAL	maior que 1000 reais	1	0	8	1	1	lev+mod	1	>30	1	0	0	1	1	1	0	1	1		0	boa	1	1	0	1
23	273	I	2				2.36256	0.00678897	2.36256	46.905	1	46.4034			0	FORTAL	1	1	0	6	1	1	lev+mod	1	<= 30	0	1	0	0	1	1	0	1	1	1	0	1	1	1	0	1
29	560	E	2	2381	2458	1558	1.68381	0.0101435	1.68381	33.0575	1	32.5605	166	4	0	SSA	1	1	0	7	1	1	lev+mod	1	<= 30	0	1	0	0	1	0	0	1	0	0	1	boa	1	1	1	1
26	760	F	7		1087	267	0.361782	0.00103366	0.361782	6.0459	1	6.38577			0	REC	1	1	1	8	1	1	lev+mod	1	<= 30	0	1	0	1	1	1	0	1	1	1	1	1	1	1	0	1
26	1875	H	4	186	1570	947	1.80891	0.00516831	1.80891	30.2295	1	29.9923			0	REC	1	1	0	8	1	1	lev+mod	1	<= 30	0	1	0	0	1	1	1	1	0	0	0	boa	0	1	0	1
23	2113	J	1	1983	301		0.708769	0.00203669	0.708769	14.0715	1	14.1506			0	FORTAL	1	1	0	6	1	1	lev+mod	0	<= 30	0	1	0	0	0	1	0	1	0	1	0	boa	1	1	0	1
26	2312	H	9		1963	2138	2.41188	0.00689109	2.41188	40.306	1	39.501			0	REC	maior que 1000 reais	1	0	5	1	1	lev+mod	1	<= 30	1	0	0	0	0	0	0	1	1	1	1	1	1	1	0	0
29	303	A	6	2739	993	1110	0.224509	0.00135246	0.224509	4.40767	1	4.75779	166	30	0	SSA	1	1	0	6	1	1	lev+mod	1	<= 30	0	0	0	0	1	1	0	1	0	0	0	1	1	1	1
23	2515	H	3	2516	187		0.472512	0.00135779	0.472512	9.381	1	9.59349			0	FORTAL	maior que 1000 reais	1	0	8	1	1	lev+mod	1	>30	0	1	0	0	1	1	0	não negras	1	0	0	boa	1	1	1	1
29	1806	E	3	2124	317	2623	2.24509	0.0135246	2.24509	44.0767	1	43.9258	166	3	0	SSA	1	1	2	8	1	1	lev+mod	1	>30	1	1	0	1	1	0	0	1	0	1		1	1	1	1	1
23	964	H	6	565	326	1978	0.236256	0.000678897	0.236256	4.6905	1	5.04936			0	FORTAL	1	1	0	8	1	1	lev+mod	1	<= 30	0	0	0	0	1	1	0	não negras	1	0	0	boa	0	1	0	1
26	1867	H	4	1434	437	109	0.0723564	0.000206733	0.0723564	1.20918	1	1.75015			0	REC	1	1	0	5	1	1	lev+mod	1	>30	0	0	0	0	1	1	0	1	0	0	1	1	0	1	0	0
29	1282	C	3				0.673526	0.00405739	0.673526	13.223	1	13.369	166	10	1	SSA	maior que 1000 reais	1	0	9	1	1	lev+mod	1	<= 30	0	0	0	1	1	0	0	1	1	1		1	0	1	1	1
26	2326	F	3	1632	1868	2452	0.361782	0.00103366	0.361782	6.0459	1	6.38577			0	REC	1	1	1	9	1	1	lev+mod	1	<= 30	0	0	0	0	1	1	1	1	1	1	0	1	1	1	0	1
29	1512	C	8				1.68381	0.0101435	1.68381	33.0575	1	32.5605	166	4	0	SSA	1	1	0	9	1	1	lev+mod	1	>30	1	0	0	1	1	1	1	1	1	0	0	1	1		0
23	2436	F	6		718	813	0.708769	0.00203669	0.708769	14.0715	1	14.1506			0	FORTAL	maior que 1000 reais	1	1	9	1	1	lev+mod	0	<= 30	1	0	0	0	1	1	1	1	1	1	0	1	1	1	0
29	2133	C	4				0.673526	0.00405739	0.673526	13.223	1	13.369	166	10	1	SSA	maior que 1000 reais	1	0	7	1	1	lev+mod	1	<= 30	1	1	0	0	1	1	1	1	0	1	0	boa	1	1	0	0
26	2127	H	9		595	557	3.61782	0.0103366	3.61782	60.4589	1	58.6631			0	REC	1	1	0	5	1	1	lev+mod	1	<= 30	0	0	0	0	1	1	0	não negras	0	0	1	boa	1	1	0	1
23	2624	F	3				0.141754	0.000407338	0.141754	2.8143	1	3.30586			1	FORTAL	1	1	0	6	1	1	lev+mod	1	<= 30	0	1	0	0	0	0	0	1	0	0	0	boa	0	1	0
23	905	I	1		395	2412	0.354384	0.00101835	0.354384	7.03575	1	7.40294			0	FORTAL	1	1	1	6	1	1	lev+mod	1	<= 30	0		0	0	1	1	1	1	1	0	0	1	1	1	1
26	145	H	7				1.44713	0.00413465	1.44713	24.1836	1	23.8383			0	REC	1	não	0	8	1	1	lev+mod	1	<= 30	0	1	0	0	1	1	0	1	1	0	0	1	0	1	1	1
23	2009	E	12	1470		2385	0.354384	0.00101835	0.354384	7.03575	1	7.40294			0	FORTAL	maior que 1000 reais	1	1	8	1	1	lev+mod	1	>30	0	1	0	1	1	1	1	1	1	0	0	1	1	1	0
23	520	H	6				3.54384	0.0101835	3.54384	70.3575	1	68.8819			0	FORTAL	1	1	0	6	1	1	lev+mod	1	>30	1	0	0	0	1	0	0	1	0	0	0	boa	1	1	0	1
26	2337	F	3				1.44713	0.00413465	1.44713	24.1836	1	23.8383			0	REC	1	1	0	6	1	1	lev+mod	1	>30	0	1	0	0	1	0	0	não negras	1	0	0	1	0	1	0	0
23	1796	H	11				1.77192	0.00509173	1.77192	35.1787	1	34.8156			0	FORTAL	1	1	0	7	1	1	lev+mod	1	<= 30	0	1	0	0	1	1	0	1	1	0	0	boa	0	1	0	1
26	1181	H	7		2397	120	1.44713	0.00413465	1.44713	24.1836	1	23.8383			0	REC	1	1	0	8	1	1	lev+mod	1	<= 30	0	1	0	1	1	1	0	não negras	1	1	0	boa	0	1	0	1
26	2335	H	10	1548			0.482376	0.00137822	0.482376	8.06119	1	8.29412			0	REC	1	1	0	6	1	1	lev+mod	1	<= 30	0	1	0	0	1	1	0	1	0	1	1	1	1	1	0	1
26	1559	H	6		2358	2378	1.80891	0.00516831	1.80891	30.2295	1	29.9923			0	REC	1	não	0	7	1	1	lev+mod	1	<= 30	1	1	0	1	1	0	0	1	1	0	0	boa	1	1	0	1
26	1604	F	7				1.44713	0.00413465	1.44713	24.1836	1	23.8383			1	REC	1	1	0	6	1	1	lev+mod	1	<= 30	0	1	0	0	1	1	0	1	1	0	0	1	0	1	0	0
26	2474	G	2	2282	1801	1050	1.03366	0.00295332	1.03366	17.274	1	17.4822			0	REC	1	1	0	9	1	1	lev+mod	1	<= 30	1	0	0	0	1	1	0	1	0	0	0	boa	0	1	0	1
26	608	H	11				1.80891	0.00516831	1.80891	30.2295	1	29.9923			1	REC	1	1	0	9	1	1	lev+mod	1	<= 30	0	0	1	0	1	1	1	1	0	0	0	boa	0	1	0	0
26	1431	F	7	950	2732	1582	2.41188	0.00689109	2.41188	40.306	1	39.501			0	REC	1	1	0	9	1	1	lev+mod	1	>30	1	0	0	0	1	1	0	1	0	1	0	1	1	1	0	1
26	2572	E	5				1.80891	0.00516831	1.80891	30.2295	1	29.9923			0	REC	1	1	0	9	1	1	lev+mod	1	>30	0	0	0	0	1	1	0	1	0	0	0	1	1	1	1
29	1110	A	8				0.673526	0.00405739	0.673526	13.223	1	13.369	166	10	0	SSA	maior que 1000 reais	1	0	9	1	1	lev+mod	1	<= 30	0	1	0	0	1	0	0	1	1	0	0	1	0		1
23	0	I	0	1017	2346	273	0.354384	0.00101835	0.354384	7.03575	1	7.40294			0	FORTAL	1	1	0	6	1	1	lev+mod	1	<= 30	0	0	0	1	1	1	0	1	0	0	0	boa	0	1	0	1
26	119	F	8				0.723564	0.00206733	0.723564	12.0918	1	12.2724			0	REC	1	1	0	8	1	0	lev+mod	1	<= 30	0		0	1	1	1	0	1	1	0	0	1	0	1	0	1
23	187	H	5	1189	995	2471	1.01253	0.00290956	1.01253	20.1021	1	20.0769			0	FORTAL	1	1	0	7	1	1	lev+mod	1	>30	0	1	0	0	1	1	0	1	0	0	0	1	1	1	1
23	1605	E	2				2.36256	0.00678897	2.36256	46.905	1	46.4034			0	FORTAL	maior que 1000 reais	não	0	9	1	1	lev+mod	1	<= 30	0	1	0	0	0	0	0	1	0	1	0	boa	1	1	0	1
23	1380	H	6				0.177192	0.000509173	0.177192	3.51787	1	3.96091			0	FORTAL	1	1	0	8	1	1	lev+mod	1	<= 30	0	1	0	0	0	0	0	não negras	0	0	0	boa	0	1	0	0
23	2541	G	1				0.253132	0.00072739	0.253132	5.02554	1	5.36684			0	FORTAL	maior que 1000 reais	1	0	7	1	1	lev+mod	1	>30	0	1	0	0	1	1	1	1	0	0	0	boa	1	1	0
26	2364	E	3				0.241188	0.000689109	0.241188	4.0306	1	4.43232			1	REC	1	1	0	6	1	1	lev+mod	1	>30	1	0	1	1	1	1	1	1		0	0	1	1	1	0	1
23	2815	H	9				0.0708769	0.000203669	0.0708769	1.40715	1	1.93838			0	FORTAL	1	1	0	5	1	1	lev+mod	1	<= 30	1	1	0	0	1	1	1	1	1	0	0	boa	0	1	0	1
23	1606	H	9	156	2042	2772	3.54384	0.0101835	3.54384	70.3575	1	68.8819			0	FORTAL	1	1	2	5	1	0	lev+mod	1	>30	0	1	0	0	1	1	0	1	1	1	0	1	1	1	0	1
23	1658	H	10				1.01253	0.00290956	1.01253	20.1021	1	20.0769			0	FORTAL	1	1	0	7	1	0	lev+mod	1	<= 30	0	0	0	0	1	1	1	1	0	0	1	boa	0	1	0	1
29	0	B	0		2651	1410	1.34705	0.00811477	1.34705	26.446	1	26.3138	166	5	0	SSA	1	1	0	9	1	1	lev+mod	1	>30	1	0	0	0	1	1	0	1	1		1	1	1	1	0	1
26	1745	F	7	1025	782	2676	1.80891	0.00516831	1.80891	30.2295	1	29.9923			0	REC	1	1	0	9	1	1	lev+mod	1	<= 30	0	0	0	0	1	1	0	1	0	0	0	boa	0	1	1	0
23	192	F	6				1.41754	0.00407338	1.41754	28.143	1	27.8279			0	FORTAL	maior que 1000 reais	1	0	9	1	1	lev+mod	1	<= 30	0	0	0	0	1	1	0	1	0	0	0	boa	0	1	0	1
26	2734	H	6			1037	0.361782	0.00103366	0.361782	6.0459	1	6.38577			0	REC	1	1	0	8	1	1	lev+mod	1	<= 30	0		0	0	0	1	0	1	0	0	0	boa	1	1	0	0
23	2502	F	1	1122	2624	1770	0.141754	0.000407338	0.141754	2.8143	1	3.30586			0	FORTAL	maior que 1000 reais	1	0	8	1	1	lev+mod	1	>30	0	1	0	0	1	1	1	1	0	0	0	boa		1	0	1
26	1559	H	6	349	1162	2011	2.41188	0.00689109	2.41188	40.306	1	39.501			0	REC	1	1	0	7	1	1	lev+mod	1	<= 30	0		0	0	0	0	0	não negras	0	0	0	boa	0	1	1	1
29	1095	E	5				1.34705	0.00811477	1.34705	26.446	1	26.3138	166	5	0	SSA	1	1	0	8	1	0	lev+mod	1	<= 30	0	1	0	0	1	1		1	0	1	0	boa	1	0	0	1
26	2401	H	8				0.723564	0.00206733	0.723564	12.0918	1	12.2724			0	REC	1	1	1	5	1	1	lev+mod	1	<= 30	0	0	0	0	1	0	0	1	0	1	1	1	1	1	1	1
23	2231	H	9				0.283507	0.000814676	0.283507	5.6286	1	5.91211			0	FORTAL	1	1	0	6	1	1	lev+mod	1	<= 30	0	1	0	0	1	1	0	não negras	0	0	0	boa	0	1	0	1
23	1226	E	10				0.885961	0.00254586	0.885961	17.5894	1	17.7895			0	FORTAL	1	1	0	7	1	1	lev+mod	1	<= 30	1		0	0	1	1	1	não negras	1	0	0	boa	0	1	1	0
26	2817	E	4	1722		1904	3.61782	0.0103366	3.61782	60.4589	1	58.6631			0	REC	1	1	0	6	1	1	lev+mod	1	<= 30	1	0	0	0	1	0	0	1	0	0	0	1	1	1	0	1
29	146	E	2	2119	991	2100	3.36763	0.0202869	3.36763	66.1151	1	64.9813	166	2	0	SSA	1	1	0	9	1	1	lev+mod	1	>30	0	1	0	1	1	0	0	1	1		0	1	1	1	1
29	2119	E	4	1441	1382	1693	0.336763	0.00202869	0.336763	6.61151	1	6.9603	166	20	0	SSA	maior que 1000 reais	1	0	5	1	1	lev+mod	0	>30	0	0	0	0	1	0	0	1	0	1	0	1	0	1	1	1
26	1875	H	4	1493	75	1542	0.241188	0.000689109	0.241188	4.0306	1	4.43232			0	REC	1	1	1	6	1	1	lev+mod	0	<= 30	0	1	0	0	1	1	0	1	0	0	0	1	1	1	1	1
29	2204	C	7				0.518097	0.00312107	0.518097	10.1716	1	10.4928	166	13	0	SSA	1	1	0	6	1	1	lev+mod	1	<= 30	0	1	0	0	0	0	0	1	1	1	0	boa	1	1	1	1
26	2401	H	8				0.361782	0.00103366	0.361782	6.0459	1	6.38577			1	REC	1	1	0	5	1	1	lev+mod	1	<= 30	0	0	0	0	1	1	0	1	1	0	0	1	0	1	0	0
29	1558	E	4				3.36763	0.0202869	3.36763	66.1151	1	64.9813	166	2	1	SSA	maior que 1000 reais	1	0	6	1	1	lev+mod	1	<= 30	0	0	0	0	1	1	0	não negras	1	0	1	boa	1		0
26	2297	F	2		990	705	1.03366	0.00295332	1.03366	17.274	1	17.4822			0	REC	1	1	0	9	1	1	lev+mod	1	<= 30	0	0	0	0	1	1	0	1	0	1	0	1	0	1	0	0
26	2606	F	6		1759		1.44713	0.00413465	1.44713	24.1836	1	23.8383			0	REC	1	1	0	6	1	1	lev+mod	1	<= 30	1	0	0	0	1	1	1	não negras	1	0	0	boa	0	1	0	0
26	2507	F	3				1.80891	0.00516831	1.80891	30.2295	1	29.9923			1	REC	1	não	0	5	1	1	lev+mod	0	>30	1	1	1	0	1	0	0	não negras	1	0	0	boa	0	1	0	0
26	366	E	3				3.61782	0.0103366	3.61782	60.4589	1	58.6631			1	REC	1	1	0	8	1	1	lev+mod	1	>30	1	0	0	0	1	1	0	1	1	0	0	boa	0	1	1	1
26	349	H	8				1.80891	0.00516831	1.80891	30.2295	1	29.9923			1	REC	1	1	0	9	1	1	lev+mod	1	<= 30	0	0	0	1	1	0	0	1	1	0	0	boa	0	1	0	1
26	408	F	9				0.60297	0.00172277	0.60297	10.0765	1	10.3434			0	REC	maior que 1000 reais	1	1	9	1	1	lev+mod	1	<= 30	0	0	0	0	1	1	0	1	0	0	0	boa	1	1	1	1
23	1185	H	8	2791	678	135	0.202505	0.000581912	0.202505	4.02043	1	4.38762			1	FORTAL	maior que 1000 reais	1	0	5	1	1	lev+mod	1	<= 30	0	1	0	0	1	0	0	1	0	1	0	1	0	1	1
23	187	H	5	2019		519	1.77192	0.00509173	1.77192	35.1787	1	34.8156			0	FORTAL	maior que 1000 reais	1	0	9	1	1	lev+mod	1	>30	0	1	0	0	1	1	0	não negras	0	0	0	boa	0	1	0
26	145	H	7				0.482376	0.00137822	0.482376	8.06119	1	8.29412			0	REC	1	1	0	5	1	1	lev+mod	1	<= 30	0	1	0	0	1	0	0	1	1	0	0	boa	0	1	0	1
23	600	E	10				0.472512	0.00135779	0.472512	9.381	1	9.59349			0	FORTAL	1	1	1	7	1	1	lev+mod	1	<= 30	1		0	1	1	1	1	1	1	1	1	1	1	1	0	1
26	2078	H	7	1103	713	1871	0.482376	0.00137822	0.482376	8.06119	1	8.29412			0	REC	1	1	1	9	1	1	lev+mod	1	<= 30	1	1	0	1	1	1	0	1		1	0	1	1	1	1	1
23	192	F	6				1.41754	0.00407338	1.41754	28.143	1	27.8279			0	FORTAL	1	1	0	5	1	1	lev+mod	0	<= 30	0	1	0	0	0	0	0	1	1	0	0	1	0	1	0
26	230	H	8				1.03366	0.00295332	1.03366	17.274	1	17.4822			0	REC	1	1	1	9	1	1	lev+mod	1	<= 30	0	1	0	0	0	0	0	1	0	1	0	boa	1	1	0	1
23	534	E	11				1.41754	0.00407338	1.41754	28.143	1	27.8279			1	FORTAL	1	1	0	6	1	1	lev+mod	1	<= 30	0	1	0	1	1	1	1	1	0	0	0	boa	0	1	0	0
26	1570	H	6		2032		1.80891	0.00516831	1.80891	30.2295	1	29.9923			0	REC	1	1	0	8	1	1	lev+mod	1	>30	0	1	0	1	0	1	1	1	1	0	0	boa	0	1	1	0
26	55	G	1	1962	184	1712	0.361782	0.00103366	0.361782	6.0459	1	6.38577			0	REC	maior que 1000 reais	1	0	6	1	1	lev+mod	1	<= 30	1	1	0	0	1	1	0	1	1	0	0	boa	0	1	0	0
23	570	H	10				0.708769	0.00203669	0.708769	14.0715	1	14.1506			0	FORTAL	1	1	0	5	1	1	lev+mod	1	>30	0		0	0	0	1	0	1	1	0	0	boa	0	1	0	0
23	1351	H	7				1.77192	0.00509173	1.77192	35.1787	1	34.8156			0	FORTAL	1	1	0	8	1	1	lev+mod	1	<= 30	0	1	0	0	1	0	0	não negras	0	0	0	1	0		0
23	1989	H	11				0.141754	0.000407338	0.141754	2.8143	1	3.30586			0	FORTAL	1	não	0	6	1	1	lev+mod	0	<= 30	0	1	0	0	1	0	0	1	0	0	1	boa	0	1	1	1
26	241	H	4				0.361782	0.00103366	0.361782	6.0459	1	6.38577			1	REC	1	1	0	6	1	1	lev+mod	1	<= 30	0	1	1	1	1	1	0	1	1	0	0	boa	1	1	0	0
23	2609	H	1				0.157504	0.000452598	0.157504	3.127	1	3.57552			0	FORTAL	maior que 1000 reais	1	0	8	1	1	lev+mod	1	>30	0	0	0	0	1	1	0	1	0	0	0	boa	0	1	0
26	659	H	6				0.80396	0.00229703	0.80396	13.4353	1	13.7256			0	REC	1	1	0	9	1	1	lev+mod	1	<= 30	0	0	0	0	1	1	1	1	0	1	1	1	1	1	1	1
26	2170	H	7				0.904455	0.00258416	0.904455	15.1147	1	15.083			0	REC	1	1	0	9	1	1	lev+mod	1	<= 30	0	1	0	0	1	1	0	1	1	0	1	1	0	1	1	1
29	2537	A	7				0.224509	0.00135246	0.224509	4.40767	1	4.75779	166	30	0	SSA	1	1	0	7	1	1	lev+mod	1	<= 30	0	0	0	0	1	1	0	1	0	0	0	1	0	1	1	1
23	66	E	11	933		1965	0.708769	0.00203669	0.708769	14.0715	1	14.1506			1	FORTAL	maior que 1000 reais	1	0	7	1	1	lev+mod	1	<= 30	1	1	0	0	1	1	1	1	1	0	0	boa	0	1	1	1
23	2839	H	6	1060	2398	8	0.354384	0.00101835	0.354384	7.03575	1	7.40294			0	FORTAL	1	1	0	6	1	1	lev+mod	1	<= 30	1	1	0	0	1	1	0	1	0	0	0	boa	1	1	0	1
23	1564	F	5				0.708769	0.00203669	0.708769	14.0715	1	14.1506			0	FORTAL	1	não	0	6	1	1	lev+mod	0	<= 30	0	1	0	1	0	0	0	não negras	1	0	0	boa	0	1	1	0
26	2010	H	8				0.723564	0.00206733	0.723564	12.0918	1	12.2724			0	REC	1	1	0	5	1	1	lev+mod	0	>30	1	0	0	0	1	0	0	1	0	0	0	1	0	1	0	1
26	1333	H	4	1647	2198	2392	0.361782	0.00103366	0.361782	6.0459	1	6.38577			1	REC	1	1	0	8	1	1	lev+mod	0	<= 30	0	0	1	0	0	0	0	1	0	0	0	boa	0	1	0	0
26	2476	F	6	2126	178	967	0.723564	0.00206733	0.723564	12.0918	1	12.2724			1	REC	1	1	0	8	1	0	lev+mod	1	<= 30	1	1	1	0	1	1	0	1	1	0	0	boa	1	1	1	1
26	2312	H	9				1.44713	0.00413465	1.44713	24.1836	1	23.8383			0	REC	1	1	0	9	1	0	lev+mod	1	<= 30	1	0	0	0	1	1	0	1	0	1	0	boa	1	1	1	1
23	2477	H	9				0.118128	0.000339449	0.118128	2.34525	1	2.80087			0	FORTAL	1	1	0	8	1	1	lev+mod	1	<= 30	0	1	0	0	0	0	0	1	0		0	boa	0	1	0	1
26	1210	G	4				0.482376	0.00137822	0.482376	8.06119	1	8.29412			0	REC	1	1	0	6	1	1	lev+mod	1	<= 30	0	1	0	0	1	0	0	não negras	1	0	0	boa	0	1	0	1
23	1122	F	3				0.157504	0.000452598	0.157504	3.127	1	3.57552			1	FORTAL	1	1	0	7	1	1	lev+mod	1	>30	0	1	1	0	1	1	1	1	1	0	1	boa	0	1	1
23	1204	E	7				0.885961	0.00254586	0.885961	17.5894	1	17.7895			0	FORTAL	maior que 1000 reais	1	0	8	1	1	lev+mod	1	>30	0	1	0	0	1	1	1	1	0	0	0	boa	1	1	0	0
29	2319	E	5				0.673526	0.00405739	0.673526	13.223	1	13.369	166	10	0	SSA	maior que 1000 reais	1	0	5	1	1	lev+mod	1	<= 30	0	0	0	1	1	1	0	não negras	0	0	0	boa	1		0
29	899	E	4	173	2008	1820	1.34705	0.00811477	1.34705	26.446	1	26.3138	166	5	0	SSA	maior que 1000 reais	1	1	8	1	1	lev+mod	1	<= 30	0	1	0	0	1	0	0	1	0	0	0	1	1	1	1
23	2000	H	7				0.708769	0.00203669	0.708769	14.0715	1	14.1506			0	FORTAL	1	1	0	5	1	1	lev+mod	1	<= 30	0	0	0	0	1	1	0	1	0	0	0	boa	1	1	0
29	561	E	5				1.34705	0.00811477	1.34705	26.446	1	26.3138	166	5	0	SSA	1	1	0	7	1	1	lev+mod	1	<= 30	0	1	0	0	1	1	0	1	0	0	1	boa	0	1	1	0
29	2755	C	4	1783	2448	792	0.224509	0.00135246	0.224509	4.40767	1	4.75779	166	30	0	SSA	1	1	0	8	1	1	lev+mod	1	>30	1	1	0	1	1	1	0	1	1	0	1	1	1		0
23	873	F	3				0.708769	0.00203669	0.708769	14.0715	1	14.1506			0	FORTAL	1	1	0	8	1	1	lev+mod	1	<= 30	0	0	0	0	1	1	0	1	0	0	0	boa	0	1	0
23	2053	H	7	1968	1251	76	0.354384	0.00101835	0.354384	7.03575	1	7.40294			1	FORTAL	1	1	0	7	1	1	lev+mod	1	<= 30	0	0	0	0	1	1	0	1	0	0	1	1	1	1	0	1
23	678	H	10	13			0.236256	0.000678897	0.236256	4.6905	1	5.04936			0	FORTAL	1	1	0	9	1	1	lev+mod	1	<= 30	0	1	0	0	1	0	0	1	1	0	0	1	0	1	0	1
23	2361	E	1	512		286	0.708769	0.00203669	0.708769	14.0715	1	14.1506			0	FORTAL	maior que 1000 reais	1	0	7	1	1	lev+mod	1	<= 30	1	1	0	0	1	1	0	1	0	0	0	boa	1	1	0
26	161	H	5				0.180891	0.000516831	0.180891	3.02295	1	3.43964			1	REC	maior que 1000 reais	1	0	8	1	1	lev+mod	1	>30	0	0	1	1	1	1	0	não negras	0	1	0	1	1	1	1	1
23	618	H	8	1955	144	2035	1.77192	0.00509173	1.77192	35.1787	1	34.8156			0	FORTAL	maior que 1000 reais	1	0	5	1	1	lev+mod	1	<= 30	0	1	0	0	1	0	0	1	0	0	0	boa	0	1	1	1
26	2148	H	10				0.723564	0.00206733	0.723564	12.0918	1	12.2724			0	REC	1	1	1	8	1	1	lev+mod	1	<= 30	0	0	0	0	1	1	1	1	0	0	0	boa	0	1	0	0
29	1602	F	2				2.24509	0.0135246	2.24509	44.0767	1	43.9258	166	3		SSA	maior que 1000 reais	1	0	9	1	1	lev+mod	1	<= 30	0	1	0	0	1	1	0	1	0	0	0	boa	1	1	0	0
23	1606	H	9				3.54384	0.0101835	3.54384	70.3575	1	68.8819			0	FORTAL	maior que 1000 reais	1	0	5	1	1	lev+mod	1	<= 30	0	1	0	0	1	1	0	1	0	0	0	boa	1	1	0
26	2384	H	5				1.20594	0.00344554	1.20594	20.153	1	19.9722			1	REC	1	1	0	9	1	1	lev+mod	1	>30	0	1	0	0	1	1	0	1	0	1		1	1	1	1
23	1317	E	3				1.41754	0.00407338	1.41754	28.143	1	27.8279			0	FORTAL	1	1	0	9	1	1	lev+mod	0	>30	0	1	0	0	1	1	0	1	0	0	1	1	1	1	0
23	678	H	10				0.708769	0.00203669	0.708769	14.0715	1	14.1506			1	FORTAL	1	1	0	8	1	1	lev+mod	1	<= 30	0	1	0	0	1	1	0	1	1	0	0	1	0		0
29	2458	E	4				0.841907	0.00507173	0.841907	16.5288	1	16.3991	166	8	0	SSA	maior que 1000 reais	1	0	7	1	1	lev+mod	1	>30	0	0	0	0	1	0	1	1	0	0	0	boa	0	1	0	0
26	847	H	5				0.723564	0.00206733	0.723564	12.0918	1	12.2724			0	REC	1	1	0	9	1	1	lev+mod	1	<= 30	1	1	0	1	1	1	0	1	1	1	0	1	1	1	0	1
23	1508	H	3				1.41754	0.00407338	1.41754	28.143	1	27.8279			1	FORTAL	1	não	0	6	1	1	lev+mod	1	>30	0	1	0	0	1	1	1	não negras	1	1	0	1	0	1	0	0
23	2477	H	9		1367	256	0.202505	0.000581912	0.202505	4.02043	1	4.38762			0	FORTAL	1	1	0	8	1	1	lev+mod	1	>30	0		0	0	1	1	0	1	1	0	1	boa	0	1	0	0
26	2635	H	7				0.60297	0.00172277	0.60297	10.0765	1	10.3434			1	REC	1	1	0	9	1	1	lev+mod	1	<= 30	0	0	0	0	1	1	0	1	0	0	0	boa	0	1	0	0
29	2119	E	4	1129	1327	251	0.561272	0.00338115	0.561272	11.0192	1	11.0566	166	12	0	SSA	1	1	0	8	1	1	lev+mod	1	>30	0	1	0	0	1	1	0	1	1	0	1	1	1	1	0	0
23	479	H	6				0.708769	0.00203669	0.708769	14.0715	1	14.1506			0	FORTAL	1	1	1	5	1	1	lev+mod	1	>30	1	0	0	0	1	1	1	1	0	0	1	1	1	1	1	1
23	1789	H	5			128	0.59064	0.00169724	0.59064	11.7262	1	12.5112			1	FORTAL	1	1	1	8	1	1	lev+mod	1	<= 30	1	1	0	0	1	1	0	1	1	0	0	boa	1	1	0	1
29	2100	E	4				0.224509	0.00135246	0.224509	4.40767	1	4.75779	166	30		SSA	1	1	0	7	1	1	lev+mod	1	<= 30	0	1	0	1	1	1	0	1	0	0	0	boa	1		0
23	1527	E	7	461	779	464	0.708769	0.00203669	0.708769	14.0715	1	14.1506			0	FORTAL	maior que 1000 reais	1	0	6	1	1	lev+mod	1	>30	0	0	0	0	1	0	0	1	1	0	0	boa	1	1	1	0
29	2135	E	2	2212			0.612296	0.00368853	0.612296	12.0209	1	12.843	166	11	0	SSA	maior que 1000 reais	não	0	8	1	1	lev+mod	1	>30	0	1	0	1	1	0	0	1	0	1	0	boa	1	1	0	1
29	0	F	0	2298		1602	0.096218	0.000579626	0.096218	1.889	1	2.35733	166	70		SSA	maior que 1000 reais	1	0	6	1	1	lev+mod	1	<= 30	0	1	0	1	1	1	0	1	0	0	0	boa	0	1	0	1
23	2502	F	1	626	1791	987	0.236256	0.000678897	0.236256	4.6905	1	5.04936			0	FORTAL	maior que 1000 reais	1	0	6	1	1	lev+mod	1	>30	0	1	0	1	1	0	0	1	1	1	0	boa	1	1	0	0
26	316	H	8				1.20594	0.00344554	1.20594	20.153	1	19.9722			0	REC	1	1	1	9	1	1	lev+mod	1	<= 30	0	1	0	0	1	1	1	1	1	0	0	boa	1	1	0	1
23	1515	E	4				0.416923	0.00119805	0.416923	8.27735	1	8.43573			0	FORTAL	maior que 1000 reais	1	0	9	1	1	lev+mod	0	>30	1	0	0	0	1	1	0	1	1	0	0	boa	0	1	0	1
23	2418	H	8	2675	1658	677	0.708769	0.00203669	0.708769	14.0715	1	14.1506			0	FORTAL	1	1	0	7	1	1	lev+mod	1	<= 30	0		0	0	1	1	0	1	0	0	0	boa	0	1	0	1
26	717	E	2	685	2817	2731	0.120594	0.000344554	0.120594	2.0153	1	2.48449			0	REC	1	1	0	6	1	1	lev+mod	1	<= 30	1	1	0	1	1	0	0	não negras	0	1	0	1	1	1	1	1
23	1497	F	4				3.54384	0.0101835	3.54384	70.3575	1	68.8819			0	FORTAL	1	1	1	6	1	1	lev+mod	1	<= 30	0	1	0	0	0	1	0	não negras	1	0	0	boa	0	1	0	1
26	1868	F	5	2048	2669	1745	2.41188	0.00689109	2.41188	40.306	1	39.501			1	REC	1	1	0	6	1	1	lev+mod	1	>30	0	0	0	0	1	0	0	1	1	0	0	1	1	1	1	0
23	873	F	3				1.41754	0.00407338	1.41754	28.143	1	27.8279			0	FORTAL	1	1	0	6	1	1	lev+mod	1	<= 30	0	1	0	0	1	1	0	1	0	0	0	boa	0	1	0
23	2289	E	11				0.708769	0.00203669	0.708769	14.0715	1	14.1506			1	FORTAL	maior que 1000 reais	1	0	9	1	1	lev+mod	1	<= 30	0	1	0	1	1	1	0	1	1	0	0	1	0	1	0	0
23	2040	H	9				0.416923	0.00119805	0.416923	8.27735	1	8.43573			0	FORTAL	1	1	1	8	1	1	lev+mod	1	<= 30	0	0	0	0	1	1	0	1	0	0	0	boa	0	1	0
29	1345	E	3				0.26941	0.00162295	0.26941	5.28921	1	5.79543	166	25	0	SSA	maior que 1000 reais	1	0	7	1	1	lev+mod	0	>30	1	1	0	1	1	0	0	não negras	0	0	0	1	0		0
26	1068	H	8				0.241188	0.000689109	0.241188	4.0306	1	4.43232			0	REC	maior que 1000 reais	1	0	8	1	1	lev+mod	1	<= 30	0	0	0	1	1	1	1	1	0	0	0	1	1	1	0	1
26	1381	F	4	605	820	452	0.723564	0.00206733	0.723564	12.0918	1	12.2724			0	REC	1	1	0	9	1	1	lev+mod	1	>30	0	0	0	1	1	1	0	1	0	1	0	boa	0	1	0	1
23	779	E	9				2.36256	0.00678897	2.36256	46.905	1	46.4034			0	FORTAL	1	1	0	7	1	1	lev+mod	0	<= 30	0	1	0	0	1	0	0	não negras	0	0	0	1	0	1	0
26	2148	H	10				0.144713	0.000413465	0.144713	2.41836	1	2.90626			0	REC	1	1	1	9	1	0	lev+mod	0	<= 30	0		0	0	1	1	1	1	1	1	0	1	1	1	1	1
26	2683	I	2				2.41188	0.00689109	2.41188	40.306	1	39.501			1	REC	1	não	0	5	1	1	lev+mod	0	>30	1	1	0	1	1	1	0	1	1	1	0	1	0	1	0	1
23	2541	G	1				0.236256	0.000678897	0.236256	4.6905	1	5.04936			1	FORTAL	maior que 1000 reais	1	0	5	1	1	lev+mod	1	>30	1	1	1	0	1	1	0	1	0	0	0	boa	0	1	0	0
26	1329	G	3				0.482376	0.00137822	0.482376	8.06119	1	8.29412			0	REC	1	não	0	7	1	1	lev+mod	1	<= 30	0	0	0	0	1	1	1	1	1	1	1	1	1	1	0	1
29	888	E	5	2457			0.841907	0.00507173	0.841907	16.5288	1	16.3991	166	8	0	SSA	maior que 1000 reais	1	0	9	1	1	lev+mod	1	<= 30	0	1	0	0	1	1	0	1	0	1	1	1	1	1	1	0
26	2588	H	6				0.723564	0.00206733	0.723564	12.0918	1	12.2724			0	REC	1	1	0	8	1	1	lev+mod	0	<= 30	1		0	0	1	0	0	1	0	0	0	boa	0		1
23	600	E	10			90	1.41754	0.00407338	1.41754	28.143	1	27.8279			0	FORTAL	maior que 1000 reais	1	0	5	1	1	lev+mod	1	>30	0	1	0	1	1	1	0	1	0	0	0	boa	0	1	0	1
23	2815	H	9	1782	840	2295	0.354384	0.00101835	0.354384	7.03575	1	7.40294			0	FORTAL	1	1	0	5	1	1	lev+mod	1	<= 30	1	1	0	0	1	1	0	1	1	1	0	boa	0	1	1	1
23	801	E	7				0.236256	0.000678897	0.236256	4.6905	1	5.04936			0	FORTAL	maior que 1000 reais	1	0	6	1	1	lev+mod	1	<= 30	0	1	0	0	1	0	0	1	0	0	0	boa	0	1	0	1
26	713	H	9				1.80891	0.00516831	1.80891	30.2295	1	29.9923			0	REC	1	1	0	7	1	1	lev+mod	0	>30	0	1	0	0	1	0	0	não negras	0	0	0	boa	0	1	0	1
23	2791	H	10	1109	610	935	0.141754	0.000407338	0.141754	2.8143	1	3.30586			0	FORTAL	1	1	0	7	1	1	lev+mod	1	<= 30	0	1	0	0	1	0	0	não negras	1	0	0	boa	0		0
26	434	H	4	481	598	2562	1.80891	0.00516831	1.80891	30.2295	1	29.9923			0	REC	maior que 1000 reais	1	0	8	1	1	lev+mod	1	>30	0	0	0	1	0	0	0	1	1	0	0	boa	0	1	0	0
29	313	C	5				3.36763	0.0202869	3.36763	66.1151	1	64.9813	166	2		SSA	1	1	0	8	1	1	lev+mod	1	<= 30	0	1	1	1	1	1	0	1	0	1	0	1	1	1	1
26	1570	H	6				1.44713	0.00413465	1.44713	24.1836	1	23.8383			0	REC	1	1	1	9	1	1	lev+mod	1	<= 30	0	0	0	1	1	1	0	1	0	1	0	boa	1	1	1	0
23	2418	H	8	1022	570	2164	0.354384	0.00101835	0.354384	7.03575	1	7.40294			1	FORTAL	maior que 1000 reais	1	0	5	1	1	lev+mod	1	<= 30	0	1	0	0	1	1	1	não negras	1	0	0	1	1	1	0	1
23	873	F	3	2391	123		1.41754	0.00407338	1.41754	28.143	1	27.8279			1	FORTAL	1	1	0	7	1	1	lev+mod	1	>30	0	0	0	0	1	0	0	1	0	0	0	boa	0	1	0
29	2812	C	5				0.224509	0.00135246	0.224509	4.40767	1	4.75779	166	30	0	SSA	1	1	0	9	1	1	lev+mod	1	<= 30	0	0	0	0	1	1	0	1	1	0	0	boa	0	1	1	1
23	2275	E	13				1.77192	0.00509173	1.77192	35.1787	1	34.8156			0	FORTAL	1	1	0	5	1	1	lev+mod	0	<= 30	0	0	0	0	1	1	0	1	0	0	0	boa	0	1	0
26	1740	H	9				0.241188	0.000689109	0.241188	4.0306	1	4.43232			1	REC	1	1	1	9	1	1	lev+mod	1	<= 30	1	1	0	1	1	0		1	1	0	0	boa	1	1	0	0
23	719	E	8	759	1674		0.354384	0.00101835	0.354384	7.03575	1	7.40294			0	FORTAL	1	1	0	8	1	1	lev+mod	0	<= 30	0		0	0	0	1	1	1	0	0	0	boa	0	1	0	0
23	19	F	5	1362	2783		0.157504	0.000452598	0.157504	3.127	1	3.57552			0	FORTAL	1	1	0	7	1	1	lev+mod	1	<= 30	1		0	0	1	1	1	não negras	0	0	0	boa	1	1	0	1
26	1759	F	8				0.361782	0.00103366	0.361782	6.0459	1	6.38577			0	REC	1	1	0	6	1	1	lev+mod	1	<= 30	0	1	0	1	1	1	0	1	1	0	0	boa	0	1	1	1
23	1302	E	8				0.0708769	0.000203669	0.0708769	1.40715	1	1.93838			0	FORTAL	1	1	0	8	1	1	lev+mod	1	>30	0	1	0	1	1	1	0	1	0	1	0	1	0	1	0	1
26	49	H	4	54	684		1.44713	0.00413465	1.44713	24.1836	1	23.8383			1	REC	1	1	0	6	1	1	lev+mod	1	>30	0	0	1	1	1	1	0	não negras	0	1	1	1	1	1	0
23	1106	F	2	2033	14	2036	0.472512	0.00135779	0.472512	9.381	1	9.59349			0	FORTAL	maior que 1000 reais	1	0	6	1	1	lev+mod	1	<= 30	0		0	0	1	0	0	1	0		0	boa	0	1	0	1
29	1129	E	6				0.0673526	0.000405739	0.0673526	1.3223	1	1.85236	166	100	1	SSA	maior que 1000 reais	1	0	9	1	1	lev+mod	1	>30	1	1	0	0	1	1	0	1	0	0	0	boa	1	1	1	1
26	2384	H	5				1.80891	0.00516831	1.80891	30.2295	1	29.9923			1	REC	maior que 1000 reais	1	0	9	1	1	lev+mod	1	>30	1	0	1	0	1	0	0	1	0		0	boa	0	1	0	1
23	1289	E	11				0.708769	0.00203669	0.708769	14.0715	1	14.1506				FORTAL	maior que 1000 reais	1	0	9	1	1	lev+mod	1	<= 30	1	0	0	0	1	1	1	1	1	0	0	1	0	1	1
29	1921	A	4				0.224509	0.00135246	0.224509	4.40767	1	4.75779	166	30	0	SSA	1	1	0	7	1	0	lev+mod	1	<= 30	1	1	0	0	1	0	0	não negras	0	1	0	1	1	1	0	0
26	2474	G	2	1922	941	1981	1.44713	0.00413465	1.44713	24.1836	1	23.8383			0	REC	1	1	0	5	1	1	lev+mod	1	<= 30	0	1	0	0	1	1	0	não negras	0	1	0	boa	1	1	1	1
26	2010	H	8				1.44713	0.00413465	1.44713	24.1836	1	23.8383			0	REC	1	1	0	5	1	1	lev+mod	1	<= 30	0	0	0	1	1	1	0	1	0	1	0	boa	1	1	1	1
29	1958	C	4	992	1664	244	2.24509	0.0135246	2.24509	44.0767	1	43.9258	166	3	0	SSA	maior que 1000 reais	1	0	9	1	1	lev+mod	1	<= 30	1	1	0	0	1	1	0	1	1	0	0	boa	0	1	1	0
26	2498	F	6				0.241188	0.000689109	0.241188	4.0306	1	4.43232			0	REC	1	1	0	6	1	1	lev+mod	1	<= 30	0		0	0	1	1	0	1	0	1	1	boa	1	1	1	1
26	608	H	11				1.03366	0.00295332	1.03366	17.274	1	17.4822			1	REC	1	não	1	9	1	1	lev+mod	1	>30	0	1	0	0	1	1	1	1	0	0	0	1	0	1	0	0
29	1876	A	4	303		2154	0.96218	0.00579626	0.96218	18.89	1	18.3605	166	7	0	SSA	1	1	0	9	1	1	lev+mod	1	<= 30	0	1	0	0	1		0	1	0	0	0	boa	0	1	0	0
23	2447	E	5				1.41754	0.00407338	1.41754	28.143	1	27.8279			0	FORTAL	maior que 1000 reais	1	0	8	1	0	lev+mod	1	>30	0	0	0	0	1	1	0	1	1	0	0	boa	0	1	0	0
29	2204	C	7	1730	2386		1.12254	0.00676231	1.12254	22.0384	1	21.4625	166	6	0	SSA	maior que 1000 reais	1	0	7	1	1	lev+mod	1	<= 30	1	1	0	0	1	1	0	1	1		0	1	1	1	1
26	659	H	6		309	1589	3.61782	0.0103366	3.61782	60.4589	1	58.6631			0	REC	1	1	0	8	1	0	lev+mod	1	<= 30	0	1	0	0	1	1	0	1	0	1	0	1	1	1	1	1
26	1230	F	1	1036	1147	1724	1.80891	0.00516831	1.80891	30.2295	1	29.9923			0	REC	1	não	0	6	1	1	lev+mod	1	>30	0	1	0	0	1	1	0	não negras	0	0	1	1	1	1	1	1
26	223	G	3				0.241188	0.000689109	0.241188	4.0306	1	4.43232			0	REC	1	1	0	5	1	1	lev+mod	0	<= 30	0		0	1	1	1	0	não negras	1	0	0	boa	0	1	1	1
23	2418	H	8	508	2389	2118	0.236256	0.000678897	0.236256	4.6905	1	5.04936			0	FORTAL	1	1	0	6	1	1	lev+mod	1	<= 30	0	0	0	0	0	1		1	0	0	0	1	0	1	0	0
23	246	E	8	207	2380		1.77192	0.00509173	1.77192	35.1787	1	34.8156			1	FORTAL	1	1	0	9	1	1	lev+mod	1	>30	1	0	1	1	1	0	0	1	1	1	1	1	0	1	0	0
23	1204	E	7				2.36256	0.00678897	2.36256	46.905	1	46.4034			1	FORTAL	1	1	0	6	1	1	lev+mod	1	>30	0	0	1	0	1	1	1	1	1	0	0	boa	0	1	0	1
23	192	F	6				0.708769	0.00203669	0.708769	14.0715	1	14.1506			0	FORTAL	1	1	0	6	1	1	lev+mod	1	>30	0	1	0	0	0	0	0	1	0	0	0	boa	0	1	0	1
26	1036	F	3				0.361782	0.00103366	0.361782	6.0459	1	6.38577			0	REC	1	1	0	8	1	1	lev+mod	1	<= 30	1	1	0	0	1	1	1	não negras	1	1	0	1	1	1	0	0
23	779	E	9	1191	706	2211	0.236256	0.000678897	0.236256	4.6905	1	5.04936			0	FORTAL	maior que 1000 reais	1	0	9	1	1	lev+mod	1	<= 30	1	0	0	0	1	1	0	1	0	0	0	1	0	1	1	1
26	161	H	5	145	1262	1294	0.144713	0.000413465	0.144713	2.41836	1	2.90626			0	REC	1	1	0	5	1	1	lev+mod	1	>30	0	0	0	0	1	0	0	1	0		0	boa	0	1	0	1
29	2100	E	4	650			0.673526	0.00405739	0.673526	13.223	1	13.369	166	10	1	SSA	1	1	0	9	1	1	lev+mod	1	<= 30	0	0	1	0	1	1	0	1	1	0	0	1	0	1	1
26	1152	H	10				0.361782	0.00103366	0.361782	6.0459	1	6.38577			0	REC	1	1	0	7	1	1	lev+mod	1	<= 30	0	1	0	0	1	1	0	não negras	1	0	0	1	0	1	1	1
23	905	I	1				2.36256	0.00678897	2.36256	46.905	1	46.4034			0	FORTAL	1	1	0	9	1	1	lev+mod	0	<= 30	0	1	0	0	1	1	0	1	1	0	0	1	0	1	0	1
26	2384	H	5				0.361782	0.00103366	0.361782	6.0459	1	6.38577			0	REC	1	1	0	6	1	1	lev+mod	1	>30	0	0	0	0	1	1	0	1	0	0	0	boa	0	1	0	0
26	947	H	6	1156	2744	96	1.03366	0.00295332	1.03366	17.274	1	17.4822			0	REC	maior que 1000 reais	1	0	6	1	1	lev+mod	1	<= 30	0	0	0	0	1	1	1	1	0	1	0	boa	1	1	1	0
23	1968	H	9				0.354384	0.00101835	0.354384	7.03575	1	7.40294			0	FORTAL	1	1	0	5	1	1	lev+mod	1	>30	0	0	0	0	1	1	1	1	0	1	0	boa	1	1	0	1
26	2250	H	3				1.80891	0.00516831	1.80891	30.2295	1	29.9923			1	REC	1	1	1	9	1	1	lev+mod	1	<= 30	0	1	1	1	0	1	1	1	1	0	0	1	0	1	0	0
23	779	E	9				2.36256	0.00678897	2.36256	46.905	1	46.4034			0	FORTAL	1	1	0	8	1	1	lev+mod	1	>30	0	1	0	0	1	1	0	1	0	1	1	boa	1	1	0	0
26	2401	H	8				0.144713	0.000413465	0.144713	2.41836	1	2.90626			0	REC	1	1	0	9	1	1	lev+mod	1	<= 30	0	1	0	1	0	0	0	1	0	0	0	boa	0	1	0	0
23	2022	H	9				1.77192	0.00509173	1.77192	35.1787	1	34.8156			0	FORTAL	1	1	0	7	1	1	lev+mod	1	<= 30	1	0	0	0	1	1	0	1	1	1	1	boa	0		0
23	301	J	3				0.472512	0.00135779	0.472512	9.381	1	9.59349			0	FORTAL	maior que 1000 reais	1	0	8	1	1	lev+mod	1	<= 30	1	1	0	0	1	1	1	1	0	0	1	1	0	1	1	1
23	2113	J	1				0.236256	0.000678897	0.236256	4.6905	1	5.04936			0	FORTAL	maior que 1000 reais	1	0	6	1	1	lev+mod	1	<= 30	0	1	0	1	1	1	0	1	1	1	1	boa	1	1	0	1
23	2322	H	7				0.354384	0.00101835	0.354384	7.03575	1	7.40294			0	FORTAL	maior que 1000 reais	1	0	6	1	1	lev+mod	0	<= 30	0	0	0	0	1	1	1	1	1	0	0	1	1	1	0
23	0	F	0	32	1106	240	0.0708769	0.000203669	0.0708769	1.40715	1	1.93838				FORTAL	maior que 1000 reais	1	0	5	1	1	lev+mod	1	>30	1	0	0	1	1	1		1	0	1	0	boa	1		0
29	667	E	5				2.24509	0.0135246	2.24509	44.0767	1	43.9258	166	3	0	SSA	1	1	0	7	1	1	lev+mod	0	>30	0	1	0	1	1	0	0	1	1	1	1	1	0		0
26	2762	H	9				1.20594	0.00344554	1.20594	20.153	1	19.9722			0	REC	maior que 1000 reais	não	0	8	1	1	lev+mod	1	<= 30	0		0	0	1	1	1	1	0	1	0	boa	1	1	0	1
26	75	H	6				2.41188	0.00689109	2.41188	40.306	1	39.501			0	REC	1	1	0	8	1	1	lev+mod	1	<= 30	0	1	0	0	1	1	0	1	1	1	0	boa	1	1	0	1
26	1705	E	5				2.41188	0.00689109	2.41188	40.306	1	39.501			0	REC	1	1	0	7	1	1	lev+mod	1	>30	1	0	0	0	1	1	1	1	0	1	0	1	1	1	0	1
23	2541	G	1				3.54384	0.0101835	3.54384	70.3575	1	68.8819			0	FORTAL	maior que 1000 reais	não	0	7	1	0	lev+mod	1	<= 30	0	0	0	0	1	1	0	1	1	0	0	boa		1	0	1
29	1876	A	4				0.449017	0.00270492	0.449017	8.81534	1	9.08438	166	15	0	SSA	1	1	0	9	1	1	lev+mod	1	<= 30	0	1	0	1	1	1	0	1	0	1	1	boa	0	1	0
29	133	A	3	2510	1625	2493	0.224509	0.00135246	0.224509	4.40767	1	4.75779	166	30	0	SSA	maior que 1000 reais	1	0	7	1	1	lev+mod	1	>30	1	0	0	0	1	1	1	1	0	0	1	boa	1	1	0	0
23	1122	F	3	19			1.41754	0.00407338	1.41754	28.143	1	27.8279			0	FORTAL	1	1	0	8	1	1	lev+mod	0	<= 30	0	1	0	0	1	1	0	1	1	0	0	1	0	1	0
29	2651	B	2	1218		1972	2.24509	0.0135246	2.24509	44.0767	1	43.9258	166	3	0	SSA	maior que 1000 reais	1	0	9	1	1	lev+mod	1	>30	0	1	0	0	1	1	0	1	1	0	0	boa	1	1	0	0
26	1201	H	8	1295	699	1645	1.44713	0.00413465	1.44713	24.1836	1	23.8383			1	REC	1	1	0	5	1	1	lev+mod	1	<= 30	1	1	0	0	0	0	0	1	0	0	0	boa	0	1	1	0
23	2680	E	11				1.41754	0.00407338	1.41754	28.143	1	27.8279			0	FORTAL	1	1	0	8	1	1	lev+mod	1	>30	1		0	1	1	1	0	1	1	1	0	1	1	1	0
23	1109	H	12				3.54384	0.0101835	3.54384	70.3575	1	68.8819			0	FORTAL	1	1	0	7	1	1	lev+mod	1	<= 30	0	1	0	0	1	1	0	1	1	0	1	1	0	1	1	0
23	719	E	8				2.36256	0.00678897	2.36256	46.905	1	46.4034			0	FORTAL	1	1	0	5	1	1	lev+mod	1	>30	1	0	0	1	1	0	0	não negras	1	0	0	boa	0	1	0	1
23	2164	H	10				0.236256	0.000678897	0.236256	4.6905	1	5.04936			0	FORTAL	1	1	0	6	1	1	lev+mod	0	<= 30	0	1	0	0	1	1	1	não negras	1	0	0	1	0	1	0	1
23	2713	H	4				2.36256	0.00678897	2.36256	46.905	1	46.4034			0	FORTAL	maior que 1000 reais	não	0	7	1	1	lev+mod	1	<= 30	0	0	0	0	1	1	0	não negras	0	0	0	boa	0	1	0
23	1305	H	12	331		276	0.708769	0.00203669	0.708769	14.0715	1	14.1506			0	FORTAL	1	1	0	6	1	1	lev+mod	0	>30	0	0	0	1	0	0	0	1	0	0	0	boa	0	1	0
26	2371	H	7				0.144713	0.000413465	0.144713	2.41836	1	2.90626			0	REC	1	1	1	9	1	1	lev+mod	1	<= 30	0		0	0	1	1	1	1	0	0	0	boa	1	1	0	1
23	204	E	5				0.0945025	0.000271559	0.0945025	1.8762	1	2.37507			1	FORTAL	1	não	0	5	1	1	lev+mod	0	<= 30	0	0	1	1	1	1	0	1	0	0	0	boa	1	1	0	0
26	1609	H	5				0.144713	0.000413465	0.144713	2.41836	1	2.90626			0	REC	maior que 1000 reais	não	1	9	1	1	lev+mod	1	<= 30	0	1	0	1	1	0	1	não negras	0	1	0	1	1	1	0	0
23	2327	H	4	923	2625	2839	0.708769	0.00203669	0.708769	14.0715	1	14.1506				FORTAL	1	1	0	5	1	1	lev+mod	1	>30	0	0	0	1	1	0	0	1	1	1	1	boa	1	1	0
23	1968	H	9				0.236256	0.000678897	0.236256	4.6905	1	5.04936			1	FORTAL	1	1	0	6	1	1	lev+mod	0	>30	0	0	0	0	1	0	0	1	1	1	1	1	0	1	0
23	2356	H	6				0.472512	0.00135779	0.472512	9.381	1	9.59349			1	FORTAL	1	não	0	11	2	1	lev+mod	1	<= 30	0	1	0	1	1	0	0	1	1	1	1	boa	1	1	0	1
26	2796	F	5				1.44713	0.00413465	1.44713	24.1836	1	23.8383			0	REC	maior que 1000 reais	1	0	12	2	1	lev+mod	1	<= 30	0	1	0	0	0	0	0	1	0	0	0	boa	0	1	0	1
26	151	H	7				0.361782	0.00103366	0.361782	6.0459	1	6.38577			0	REC	1	não	0	10	2	1	lev+mod	1	>30	0	1	0	0	1	0	0	1	0	1	1	boa	1	1	0	1
23	19	F	5				0.177192	0.000509173	0.177192	3.51787	1	3.96091			0	FORTAL	1	não	0	14	2	1	lev+mod	1	<= 30	1	1	0	0	0	1	0	1	1	0	0	boa	0	1	0	0
26	2635	H	7			1422	0.482376	0.00137822	0.482376	8.06119	1	8.29412			0	REC	1	1	0	10	2	1	lev+mod	1	<= 30	0	0	0	0	1	1	1	1	1	0	0	1	1	1	0	1
23	0	H	0	2228	1702	701	0.708769	0.00203669	0.708769	14.0715	1	14.1506			1	FORTAL	1	1	0	10	2	1	lev+mod	1	>30	1	1	1	0	1	1	1	1	1	1	0	1	1	1	0	0
23	1977	E	8	1226	1846	709	0.0708769	0.000203669	0.0708769	1.40715	1	1.93838			0	FORTAL	1	1	1	10	2	1	lev+mod	1	<= 30	0	1	0	1	1	1	0	1	1	0	0	1	0	1	0	1
26	1333	H	4				1.80891	0.00516831	1.80891	30.2295	1	29.9923			1	REC	1	não	0	12	2	0	lev+mod	0	<= 30	1	1	1	0	1	1	0	1	0	1	0	boa	1	1	0
26	685	E	4				2.41188	0.00689109	2.41188	40.306	1	39.501			1	REC	1	não	0	13	2	1	lev+mod	1	<= 30	0	1	0	0	1	1	0	1	1	0	1	1	1	1	0	0
29	928	A	7		671		0.449017	0.00270492	0.449017	8.81534	1	9.08438	166	15	0	SSA	1	1	0	13	2	1	lev+mod	1	<= 30	0	0	0	0	1	1	0	1	1	1	0	1	0	1	1	1
26	668	F	10	660		1458	2.41188	0.00689109	2.41188	40.306	1	39.501			0	REC	1	1	0	12	2	1	lev+mod	1	<= 30	0	0	0	0	1	1	0	1	0	0	0	boa	1	1	1	1
23	32	F	2				1.77192	0.00509173	1.77192	35.1787	1	34.8156			0	FORTAL	1	1	0	13	2	1	lev+mod	1	<= 30	1	1	0	0	1	1	1	1	1	0	0	boa	0	1	0	0
26	151	H	7				3.61782	0.0103366	3.61782	60.4589	1	58.6631			0	REC	1	1	1	13	2	1	lev+mod	1	<= 30	0	0	0	0	1	1	0	1	1	1	0	1	0	1	0	0
23	2839	H	6				3.54384	0.0101835	3.54384	70.3575	1	68.8819			0	FORTAL	1	1	0	11	2	1	lev+mod	1	<= 30	0		0	0	1	1	1	1	1	0	1		1	1	1	0
26	161	H	5	1710	269	2379	0.0723564	0.000206733	0.0723564	1.20918	1	1.75015			0	REC	1	1	1	13	2	1	lev+mod	1	<= 30	0	1	0	0	1	1	1	1	0	1	0	1	1	1	0	1
23	180	E	5				0.0708769	0.000203669	0.0708769	1.40715	1	1.93838			0	FORTAL	1	1	0	13	2	1	lev+mod	1	<= 30	0	1	0	0	1	1	0	não negras	0	1	0	1	1	1	0	1
23	2217	H	11				0.708769	0.00203669	0.708769	14.0715	1	14.1506			1	FORTAL	1	1	0	13	2	1	lev+mod	1	<= 30	0		0	0	1	1	0	1	1	0	0	1	0	1	0
23	1497	F	4			1164	1.77192	0.00509173	1.77192	35.1787	1	34.8156			0	FORTAL	1	1	0	11	2	1	lev+mod	1	<= 30	0	1	0	0	1	0	0	1	1	0	0	boa	0	1	0	1
26	1489	G	2				0.904455	0.00258416	0.904455	15.1147	1	15.083			0	REC	1	1	0	12	2	1	lev+mod	1	<= 30	1	0	0	1	0	1	1	não negras	1		0	boa	1	1	1	1
23	2633	E	9	2289		818	0.0708769	0.000203669	0.0708769	1.40715	1	1.93838			0	FORTAL	maior que 1000 reais	1	0	12	2	1	lev+mod	0	<= 30	1	1	0	0	1	0		1	0	0	0	boa	1	1	1	1
26	1329	G	3	616	734	1212	0.180891	0.000516831	0.180891	3.02295	1	3.43964			1	REC	1	1	0	13	2	1	lev+mod	1	>30	0	0	1	0	1	1	1	não negras	0	1	0	1	1	1	1	0
23	382	H	4				2.36256	0.00678897	2.36256	46.905	1	46.4034			0	FORTAL	1	1	0	13	2	1	lev+mod	1	>30	0	1	0	1	1	1	0	1	0	0	1	1	0	1	0	1
26	1802	F	8				1.44713	0.00413465	1.44713	24.1836	1	23.8383			0	REC	maior que 1000 reais	1	0	10	2	1	lev+mod	1	<= 30	0	0	0	0	1	0	0	não negras	0	0	0	boa	1	1	0	1
26	967	F	8				0.361782	0.00103366	0.361782	6.0459	1	6.38577			1	REC	1	1	0	14	2	1	lev+mod	1	>30	1	0	0	0	1	1	1	1	1	1	1	1	1	1	1	0
23	2725	H	1	1508	2515	1465	0.472512	0.00135779	0.472512	9.381	1	9.59349			1	FORTAL	1	1	1	13	2	1	lev+mod	1	>30	0	0	1	0	1	1	1	1	0	0	0	boa	1	1	0	0
26	2105	H	3				0.180891	0.000516831	0.180891	3.02295	1	3.43964			1	REC	1	1	0	14	2	1	lev+mod	0	>30	1	1	1	0	1	0	0	não negras	1	1	1	boa	1	1	1	1
23	1184	H	11		467	1848	2.36256	0.00678897	2.36256	46.905	1	46.4034			0	FORTAL	1	1	1	11	2	1	lev+mod	1	<= 30	0	0	0	0	1	1	0	1	1	0	0	boa	0		1
26	2126	F	8				0.482376	0.00137822	0.482376	8.06119	1	8.29412			0	REC	1	não	0	11	2	1	lev+mod	1	<= 30	1	0	0	1	1	1	1	1	1	1	1	1	1	1	0	0
23	2110	H	13				1.41754	0.00407338	1.41754	28.143	1	27.8279			0	FORTAL	1	1	0	10	2	1	lev+mod	1	<= 30	0	0	0	0	1	1	0	1	0	0	0	boa	0	1	0
23	2356	H	6				1.18128	0.00339449	1.18128	23.4525	1	23.5305			1	FORTAL	maior que 1000 reais	1	0	13	2	1	lev+mod	1	>30	1	0	1	0	1	1	0	não negras	1	0	0	1	1	1	0	0
26	1451	H	5				0.482376	0.00137822	0.482376	8.06119	1	8.29412			0	REC	1	1	0	10	2	1	lev+mod	1	<= 30	0	1	0	0	1	1	0	não negras	0	1	0	1	1	1	0	1
26	1431	F	7				0.289426	0.00082693	0.289426	4.83672	1	5.25037			1	REC	1	1	0	11	2	1	lev+mod	1	<= 30	1	1	1	0	1	1	1	1	1	1	1	1	1	1	0	0
23	19	F	5				1.01253	0.00290956	1.01253	20.1021	1	20.0769			0	FORTAL	1	1	0	10	2	1	lev+mod	1	<= 30	0	0	0	0	1	0	0	1	0	0	0	boa	0	1	0	1
26	230	H	8				0.723564	0.00206733	0.723564	12.0918	1	12.2724			0	REC	1	1	0	11	2	1	lev+mod	0	<= 30	0	0	0	0	0	0	0	1	1	0	0	1	0	1	0	1
29	899	E	4				1.34705	0.00811477	1.34705	26.446	1	26.3138	166	5	1	SSA	maior que 1000 reais	1	0	10	2	1	lev+mod	1	<= 30	1	1	0	1	1	1	1	1	1	1	0	boa	1	1	0	0
23	964	H	6	2418	1185	2643	0.0708769	0.000203669	0.0708769	1.40715	1	1.93838			0	FORTAL	1	1	0	12	2	1	lev+mod	1	<= 30	0	0	0	0	1	1	0	não negras	1	1	1	boa	0	1	0	1
26	2137	H	5	2635	1892	117	0.482376	0.00137822	0.482376	8.06119	1	8.29412			0	REC	1	1	0	12	2	0	lev+mod	1	<= 30	0	1	0	0	1	0	0	1	0	0	0	boa	0	1	0	1
26	2203	H	3	159	1618	1462	0.150743	0.000430693	0.150743	2.51912	1	3.04254			0	REC	1	1	0	12	2	1	lev+mod	1	>30	0	1	0	0	1	1	1	1	0	0	0	boa	1	1	0	1
29	1814	C	3				1.34705	0.00811477	1.34705	26.446	1	26.3138	166	5	1	SSA	maior que 1000 reais	1	0	11	2	1	lev+mod	0	<= 30	1	1	0	0	1	0	0	1	0	1	0	1	0	1	1
23	1989	H	11				0.708769	0.00203669	0.708769	14.0715	1	14.1506			0	FORTAL	maior que 1000 reais	1	0	11	2	1	lev+mod	0	<= 30	0	1	0	0	1	1	0	1	0	0	0	1	0	1	1	0
26	1053	F	6				0.361782	0.00103366	0.361782	6.0459	1	6.38577			0	REC	maior que 1000 reais	1	0	10	2	1	lev+mod	1	<= 30	0	1	0	0	1	1	1	1	1	0	0	boa	1	1	1	1
29	0	D	0	2350	1136	1319	0.449017	0.00270492	0.449017	8.81534	1	9.08438	166	15		SSA	maior que 1000 reais	1	0	13	2	1	lev+mod	1	<= 30	1	0	0	0	1	0	0	1	0	0	0	boa	1		0
23	382	H	4	2641	1380		3.54384	0.0101835	3.54384	70.3575	1	68.8819				FORTAL	1	1	0	10	2	1	lev+mod	0	<= 30	0	1	0	0	1	1	0	1	1	0	0	boa	1	1	0	1
26	2753	H	9				1.80891	0.00516831	1.80891	30.2295	1	29.9923			0	REC	1	1	0	11	2	1	lev+mod	1	<= 30	0	0	0	0	1	1	0	1	0	0	0	1	0	1	0	0
23	563	F	3				1.77192	0.00509173	1.77192	35.1787	1	34.8156			0	FORTAL	maior que 1000 reais	1	0	11	2	1	lev+mod	1	<= 30	0	1	0	0	1	1	0	1	0	0	0	boa	0	1	0	1
23	570	H	10				0.708769	0.00203669	0.708769	14.0715	1	14.1506			0	FORTAL	1	não	0	13	2	1	lev+mod	1	<= 30	0	1	0	0	1	0	0	1	1	0	0	1	0	1	1	1
26	398	H	5				1.20594	0.00344554	1.20594	20.153	1	19.9722			0	REC	1	1	0	11	2	1	lev+mod	1	>30	0	0	0	1	1	1	0	1	1	0	0	1	1	1	0	1
23	2361	E	1	456	1317	2668	0.236256	0.000678897	0.236256	4.6905	1	5.04936				FORTAL	maior que 1000 reais	1	0	11	2	1	lev+mod	1	>30	0	0	0	0	1	1	0	não negras	1	0	0	boa	1	1	0
23	1317	E	3	2742	1950	2703	1.01253	0.00290956	1.01253	20.1021	1	20.0769			1	FORTAL	1	1	2	10	2	1	lev+mod	1	>30	1	0	1	0	1	1	0	1	0	0	0	1	0	1	0	0
23	1605	E	2	1515	2214	1819	2.36256	0.00678897	2.36256	46.905	1	46.4034			1	FORTAL	1	1	1	13	2	1	lev+mod	1	<= 30	1	1	0	0	1	1	1	1	1	0	1	boa	1		0
23	1185	H	8	1940	88		0.885961	0.00254586	0.885961	17.5894	1	17.7895			0	FORTAL	1	1	0	13	2	0	lev+mod	1	<= 30	1	0	0	0	1		1	1	0	0	0	boa	1	1	0	1
26	2078	H	7				1.44713	0.00413465	1.44713	24.1836	1	23.8383			0	REC	1	1	1	11	2	1	lev+mod	1	<= 30	0	0	0	0	1	0	0	1	0	1	0	boa	1	1	0	0
26	2185	H	1	2250	2203	427	0.361782	0.00103366	0.361782	6.0459	1	6.38577			0	REC	1	1	0	10	2	1	lev+mod	1	>30	0	1	0	0	1	1	1	não negras	1	0	0	boa	0	1	0	1
23	123	F	5				2.36256	0.00678897	2.36256	46.905	1	46.4034			0	FORTAL	1	1	1	13	2	1	lev+mod	1	<= 30	0	1	0	0	1	1	0	1	0	1	1	1	1	1	0	1
23	1688	H	5	1440	2053	2795	1.01253	0.00290956	1.01253	20.1021	1	20.0769			0	FORTAL	1	1	1	12	2	1	lev+mod	1	<= 30	0	0	0	0	1	0	0	não negras	0	1	0	1	0	1	1	1
29	1625	A	5				1.34705	0.00811477	1.34705	26.446	1	26.3138	166	5	1	SSA	maior que 1000 reais	1	0	14	2	1	lev+mod	1	>30	0	1	0	1	1	1	0	1	0	0	0	1	0	1	0	0
26	2811	H	8				1.20594	0.00344554	1.20594	20.153	1	19.9722			1	REC	1	1	1	13	2	1	lev+mod	1	<= 30	0	0	0	0	1	1	0	1	0	1	0	1	1	1	1	1
26	1604	F	7				3.61782	0.0103366	3.61782	60.4589	1	58.6631			1	REC	1	1	0	13	2	1	lev+mod	1	<= 30	0	1	0	0	1	1		1	0	0	0	boa	1	1	0	0
23	1196	H	11				0.787521	0.00226299	0.787521	15.635	1	16.2169			1	FORTAL	1	1	0	14	2	1	lev+mod	1	<= 30	0	0	0	0	1	1	0	1	0	0	0	boa	1	1	1	0
23	240	F	2		1930	1690	0.708769	0.00203669	0.708769	14.0715	1	14.1506			0	FORTAL	1	não	0	13	2	1	lev+mod	1	<= 30	0	1	0	0	1	0	0	não negras	0	0	0	boa	1	0	1	1
23	759	E	10		1635		0.59064	0.00169724	0.59064	11.7262	1	12.5112			0	FORTAL	1	1	0	14	2	1	lev+mod	1	<= 30	0	0	0	0	1	1	1	não negras	0	1	0	1	0	1	1
26	305	H	2				0.361782	0.00103366	0.361782	6.0459	1	6.38577			0	REC	1	1	0	11	2	1	lev+mod	1	>30	0	1	0	0	0	0	0	1	1	0	0	boa	0	1	0
23	1017	I	2				0.354384	0.00101835	0.354384	7.03575	1	7.40294			0	FORTAL	1	1	0	12	2	1	lev+mod	1	<= 30	0	0	0	0	1	1	0	1	0	0	0	boa	1	1	0	0
29	1095	E	5	2241	2099	1277	0.96218	0.00579626	0.96218	18.89	1	18.3605	166	7	0	SSA	maior que 1000 reais	1	0	12	2	1	lev+mod	1	<= 30	0	1	0	0	1	1	1	1	0	0	0	boa	0	1	0
23	1102	E	13				0.644335	0.00185154	0.644335	12.7923	1	12.6323			0	FORTAL	1	não	0	11	2	1	lev+mod	1	<= 30	0	1	0	0	1	1	0	1	0	1	0	boa	0	1	0	1
26	2606	F	6				2.41188	0.00689109	2.41188	40.306	1	39.501			0	REC	1	1	0	12	2	1	lev+mod	1	>30	0	0	0	0	1	1	0	1	1		0	1	1	1	1	1
29	2664	E	3	665	2028		0.224509	0.00135246	0.224509	4.40767	1	4.75779	166	30	0	SSA	1	1	2	11	2	1	lev+mod	1	<= 30	1	1	0	0	1	1	1	1	1	0	0	1	0	1	0	0
29	303	A	6		1852	1598	0.0673526	0.000405739	0.0673526	1.3223	1	1.85236	166	100	0	SSA	1	1	0	13	2	1	lev+mod	1	<= 30	1	1	0	0	1	1	0	1	1	1	0	boa	1	0	1	0
23	2725	H	1				0.354384	0.00101835	0.354384	7.03575	1	7.40294			1	FORTAL	1	1	0	14	2	1	lev+mod	1	<= 30	1	1	0	0	1	1	1	não negras	0	0	0	1	1	1	1
23	2515	H	3				0.236256	0.000678897	0.236256	4.6905	1	5.04936			0	FORTAL	1	1	0	11	2	1	lev+mod	0	>30	1	0	0	1	1	1	1	não negras	1	0	0	boa	0	1	0	1
23	1184	H	11				2.36256	0.00678897	2.36256	46.905	1	46.4034			0	FORTAL	1	1	0	11	2	0	lev+mod	1	<= 30	0	0	0	0	1	1	1	1	1	0	0	boa	0	1	0	1
23	1819	E	4			1776	0.708769	0.00203669	0.708769	14.0715	1	14.1506			0	FORTAL	1	não	2	11	2	1	lev+mod	1	>30	0	1	0	0	1	1	1	1	0	0	1	1	0	1	0	1
23	1549	J	2	2530			0.354384	0.00101835	0.354384	7.03575	1	7.40294			0	FORTAL	maior que 1000 reais	1	1	11	2	1	lev+mod	0	<= 30	1	1	0	0	1	0	0	não negras	0	0	0	boa	1	1	0	0
29	2204	C	7	2608	496		0.336763	0.00202869	0.336763	6.61151	1	6.9603	166	20	1	SSA	1	1	0	14	2	1	lev+mod	1	<= 30	1	0	0	0	1	1	1	1	0	1	0	1	0	1	0	0
29	1633	C	3	2629		313	0.134705	0.000811477	0.134705	2.6446	1	3.06476	166	50	0	SSA	1	1	0	13	2	1	lev+mod	1	>30	1	0	0	0	1	1	1	1	1	0	0	boa	0	1	0	0
23	1702	H	2		449	1811	0.472512	0.00135779	0.472512	9.381	1	9.59349			0	FORTAL	1	1	0	10	2	1	lev+mod	1	>30	0	0	0	0	1	1	0	1	0	0	0	boa	0	1	0
26	119	F	8				0.241188	0.000689109	0.241188	4.0306	1	4.43232			0	REC	maior que 1000 reais	1	0	13	2	1	lev+mod	1	<= 30	1	0	0	0	1	0	0	1	1		1	boa	0	1	0
23	1060	H	8				0.236256	0.000678897	0.236256	4.6905	1	5.04936			0	FORTAL	1	1	0	12	2	1	lev+mod	1	<= 30	0	1	0	0	1	1	0	1	0	1	0	1	0	1	0	1
26	2364	E	3	1705	2572	1753	0.361782	0.00103366	0.361782	6.0459	1	6.38577			0	REC	1	não	0	13	2	1	lev+mod	1	<= 30	0	1	0	0	1	1	1	1	1	0	1	1	1	1	0	1
23	1440	H	7				0.885961	0.00254586	0.885961	17.5894	1	17.7895			0	FORTAL	1	não	0	14	2	1	lev+mod	1	<= 30	0	1	0	0	1	1	0	1	1	0	1	1	1	1	0	1
26	1578	F	11				0.482376	0.00137822	0.482376	8.06119	1	8.29412			0	REC	1	1	3	13	2	1	lev+mod	1	<= 30	0	0	0	0	1	1	0	não negras	0	0	0	1	1	1	0	1
29	2057	C	2				1.12254	0.00676231	1.12254	22.0384	1	21.4625	166	6	0	SSA	maior que 1000 reais	1	0	14	2	1	lev+mod	1	<= 30	0	1	0	0	1	1	0	não negras	0		0	1	1	1	1	1
23	2436	F	6				1.41754	0.00407338	1.41754	28.143	1	27.8279			0	FORTAL	1	não	1	10	2	1	lev+mod	1	<= 30	1	0	0	0	1	1	1	1	1	0	1	1	1	1	1	1
26	2712	H	2	675	1867	1875	0.60297	0.00172277	0.60297	10.0765	1	10.3434			1	REC	1	1	0	10	2	1	lev+mod	1	>30	0	0	0	0	1	1	0	1	1	0	0	1	0	1	0	0
29	2651	B	2				0.673526	0.00405739	0.673526	13.223	1	13.369	166	10		SSA	1	1	2	11	2	1	lev+mod	1	>30	1	1		1	1	1	1	não negras	1	0		1	1	1	0	0
29	0	G	0	1475	164	1934	0.112254	0.000676231	0.112254	2.20384	1	2.64583	166	60		SSA	maior que 1000 reais	1	0	12	2	1	lev+mod	1	>30	1	0	0	0	1	1	0	1	0	0	0	boa	1		0
23	1924	E	2				1.41754	0.00407338	1.41754	28.143	1	27.8279			0	FORTAL	maior que 1000 reais	1	0	10	2	1	lev+mod	1	<= 30	0	1	0	0	1	1	1	não negras	0	0	0	boa	0		0
26	1632	F	5				0.723564	0.00206733	0.723564	12.0918	1	12.2724			1	REC	1	1	0	14	2	1	lev+mod	1	>30	0	0	0	1	1	1	1	1	1	0	0	1	1	1	1
23	1561	E	6	719	1141	1139	0.141754	0.000407338	0.141754	2.8143	1	3.30586			0	FORTAL	maior que 1000 reais	não	0	11	2	1	lev+mod	1	>30	0	0	0	1	1	1	1	1	0	1	1	boa	1	1	0	1
23	2228	H	2				0.708769	0.00203669	0.708769	14.0715	1	14.1506			1	FORTAL	1	não	1	10	2	1	lev+mod	1	<= 30	0	0	0	0	1	1	1	1	1	0	1	boa	1	1	1	0
26	2105	H	3	201			0.289426	0.00082693	0.289426	4.83672	1	5.25037			0	REC	1	1	0	11	2	1	lev+mod	1	>30	1	0	0	0	1	0	0	1	1	0	0	1	0	1	0	1
23	35	H	9				2.36256	0.00678897	2.36256	46.905	1	46.4034			0	FORTAL	1	1	0	11	2	1	lev+mod	1	<= 30	1	1	0	0	1	1	1	não negras	1	0	0	boa	0	1	0
26	0	H	0	2341	305	2712	0.0723564	0.000206733	0.0723564	1.20918	1	1.75015			0	REC	maior que 1000 reais	1	0	11	2	1	lev+mod	1	<= 30	0	1	0	1	1	1	0	1	0	1	1	1	1	1	1	1
23	1606	H	9				0.141754	0.000407338	0.141754	2.8143	1	3.30586			0	FORTAL	1	1	0	10	2	1	lev+mod	1	<= 30	1	0	0	0	1	1	1	1	1	0	0	1	1	1	0
23	2342	H	5	497	1496	2109	0.472512	0.00135779	0.472512	9.381	1	9.59349			0	FORTAL	maior que 1000 reais	1	0	14	2	1	lev+mod	1	>30	0	0	0	0	1	1	1	1	0	1	0	boa	0	1	0	1
29	2331	E	6				1.34705	0.00811477	1.34705	26.446	1	26.3138	166	5	0	SSA	maior que 1000 reais	1	0	10	2	1	lev+mod	1	<= 30	0	1	0	1	1	1	0	1	0	0	0	boa	0	1	1	1
23	249	H	11	1089	1100	1144	1.41754	0.00407338	1.41754	28.143	1	27.8279			0	FORTAL	1	1	0	11	2	1	lev+mod	1	<= 30	1	1	0	1	0	1	0	1	1	0	1	boa	1	1	0
23	2327	H	4	2200	2356	773	2.36256	0.00678897	2.36256	46.905	1	46.4034			0	FORTAL	1	não	0	14	2	1	lev+mod	1	<= 30	1	0	0	0	0	0	0	1	1	0	0	1	0	1	1	0
29	662	A	7				0.336763	0.00202869	0.336763	6.61151	1	6.9603	166	20	0	SSA	1	1	2	14	2	1	lev+mod	1	>30	1	1	0	0	1	0	0	1	0	0	0	1	0		1
26	2170	H	7	1356			0.361782	0.00103366	0.361782	6.0459	1	6.38577			0	REC	maior que 1000 reais	1	0	12	2	1	lev+mod	1	<= 30	0	1	0	0	1	0	0	não negras	0	1	0	1	1	1	1	0
23	2791	H	10				1.01253	0.00290956	1.01253	20.1021	1	20.0769			0	FORTAL	1	1	0	12	2	1	lev+mod	1	<= 30	0	1	0	0	1	1	1	1	1	0	0	1	0	1	0	0
23	207	E	10			1463	2.36256	0.00678897	2.36256	46.905	1	46.4034			1	FORTAL	1	1	0	14	2	1	lev+mod	1	>30	0	1	1	0	1	1	0	não negras	1	0	0	boa	0	1	0	0
26	0	G	0		2474	1489	0.144713	0.000413465	0.144713	2.41836	1	2.90626			0	REC	maior que 1000 reais	não	1	13	2	1	lev+mod	1	>30	0	0	0	0	1	1	1	1	0		0	boa	0	1	0
26	2606	F	6	2226	2140	2068	0.080396	0.000229703	0.080396	1.34353	1	1.86609			0	REC	1	1	0	12	2	1	lev+mod	1	<= 30	0	1	0	0	1	1	0	1	0	1	0	1	1	1	0	1
26	1563	F	3				0.723564	0.00206733	0.723564	12.0918	1	12.2724			0	REC	1	não	0	14	2	1	lev+mod	1	<= 30	0	1	0	0	1	1	1	1	1	0	0	boa	0	1	0	1
26	994	E	2				0.180891	0.000516831	0.180891	3.02295	1	3.43964			1	REC	1	1	0	12	2	1	lev+mod	1	<= 30	0		0	0	0	1	0	1	1	0	0	1	1	1	0	0
26	109	H	6	436		1420	0.425626	0.00121607	0.425626	7.11282	1	7.34995			0	REC	1	1	0	11	2	1	lev+mod	1	<= 30	0	0	0	1	1	1	1	1	0	1	0	1	1	1	0	1
23	2009	E	12			2678	0.644335	0.00185154	0.644335	12.7923	1	12.6323			0	FORTAL	1	não	3	12	2	1	lev+mod	1	>30	1	1	0	0	1	1	1	1	1	0	0	boa	0	1	0	1
26	1489	G	2	2756	2748	1210	0.0723564	0.000206733	0.0723564	1.20918	1	1.75015			1	REC	maior que 1000 reais	1	0	11	2	1	lev+mod	1	<= 30	1	1		0	0	1	0	1	0	1	0	1	1	1	1	0
23	1924	E	2				3.54384	0.0101835	3.54384	70.3575	1	68.8819			0	FORTAL	maior que 1000 reais	1	1	13	2	0	lev+mod	1	<= 30	1	1	0	0	0	1	0	1	1	1	0	boa	1	1	1	0
29	1783	C	6	1512	2630	1800	0.224509	0.00135246	0.224509	4.40767	1	4.75779	166	30	1	SSA	1	1	0	10	2	1	lev+mod	1	>30	1	1		0	1	0	0	1	0	1	0	1	0	1	0	1
26	2817	E	4		2771		0.482376	0.00137822	0.482376	8.06119	1	8.29412			0	REC	1	1	1	12	2	1	lev+mod	1	<= 30	1	1	0	1	1	1	1	não negras	1	1	1	1	1	1	0	1
23	2307	F	4	2223	837	2058	1.41754	0.00407338	1.41754	28.143	1	27.8279			1	FORTAL	1	1	0	10	2	1	lev+mod	1	<= 30	1	0	0	0	1	1	1	1	1	0	0	boa	0	1	1
26	2523	H	7				0.361782	0.00103366	0.361782	6.0459	1	6.38577			0	REC	1	1	0	10	2	1	lev+mod	1	<= 30	0	0	0	0	1	1	0	1	0	0	0	1	0	1	0	0
26	1451	H	5				1.20594	0.00344554	1.20594	20.153	1	19.9722			0	REC	1	1	0	10	2	1	lev+mod	1	<= 30	0	0	0	0	1	0	0	1	1	1	0	boa	0	1	0	1
23	1782	H	11				1.77192	0.00509173	1.77192	35.1787	1	34.8156			0	FORTAL	1	1	0	14	2	1	lev+mod	1	<= 30	0	1	0	0	1	1	0	1	1	0	0	boa	0	1	1	1
29	501	A	2				0.0673526	0.000405739	0.0673526	1.3223	1	1.85236	166	100	0	SSA	maior que 1000 reais	1	0	13	2	1	lev+mod	1	<= 30	1	1	0	0	1	0	0	não negras	0	0	0	boa	0	1	0	1
23	2228	H	2	627	382	2713	1.77192	0.00509173	1.77192	35.1787	1	34.8156				FORTAL	1	1	0	14	2	1	lev+mod	0	<= 30	0	1	0	0	1	1	0	1	0	0	1	1	1	1	0	0
26	2326	F	3	2414	354	2571	1.44713	0.00413465	1.44713	24.1836	1	23.8383			0	REC	1	1	0	10	2	1	lev+mod	1	>30	0	1	0	1	0	0	0	1	1	0	0	boa	1	1	0	1
26	2521	F	3				0.328893	0.000939694	0.328893	5.49627	1	5.95855			0	REC	1	1	0	13	2	1	lev+mod	1	<= 30	0	0	0	1	1	1	0	não negras	0	0	0	1	1	1	1	0
29	1806	E	3	2355	1221	2319	0.336763	0.00202869	0.336763	6.61151	1	6.9603	166	20		SSA	maior que 1000 reais	1	0	14	2	1	lev+mod	1	>30	0	0	0	0	0	1	0	1	1	0	0	1	0	1	0	0
23	609	F	6				2.36256	0.00678897	2.36256	46.905	1	46.4034			0	FORTAL	maior que 1000 reais	1	0	14	2	1	lev+mod	1	<= 30	0	0	0	0	1	1	1	não negras	1	0	0	boa	1	1	0
23	1890	E	8				0.0945025	0.000271559	0.0945025	1.8762	1	2.37507			0	FORTAL	maior que 1000 reais	1	3	13	2	1	lev+mod	1	<= 30	0	1	0	0	1	0	0	1	0	1	0	1		1	0	0
23	414	E	6				0.177192	0.000509173	0.177192	3.51787	1	3.96091			1	FORTAL	maior que 1000 reais	1	0	10	2	1	lev+mod	1	<= 30	0	1	0	0	1	1	0	1	1	0	0	1	0	1	0	0
26	2202	F	2		104	648	1.44713	0.00413465	1.44713	24.1836	1	23.8383			1	REC	1	1	0	10	2	1	lev+mod	0	>30	0	0		1	1	0	0	1		0	0	1	0	1	1	0
23	1421	E	12	1937	1621		0.472512	0.00135779	0.472512	9.381	1	9.59349				FORTAL	maior que 1000 reais	não	0	10	2	1	lev+mod	1	<= 30	0	0	0	0	1	1	0	1	1	0	0	boa	0	1	0	1
26	223	G	3				1.80891	0.00516831	1.80891	30.2295	1	29.9923			0	REC	1	1	0	14	2	1	lev+mod	1	<= 30	1	0	0	0	1	1	1	1	0	1	0	boa	0	1	0	0
29	2752	G	1				0.673526	0.00405739	0.673526	13.223	1	13.369	166	10		SSA	maior que 1000 reais	1	0	10	2	1	lev+mod	1	<= 30	0	0	0	0	1	1	0	1	0	1	0	boa	1		1
29	2319	E	5				3.36763	0.0202869	3.36763	66.1151	1	64.9813	166	2	0	SSA	maior que 1000 reais	1	0	10	2	1	lev+mod	1	<= 30	0	1	0	0	0	0	0	1	1	0	0	boa	0	1	1	1
26	2185	H	1	1353	2107	1107	0.361782	0.00103366	0.361782	6.0459	1	6.38577			0	REC	maior que 1000 reais	1	1	12	2	1	lev+mod	1	<= 30	1	1	0	1	1	1	1	1	0	1	0	1	1	1	0	1
23	2231	H	9				0.236256	0.000678897	0.236256	4.6905	1	5.04936			0	FORTAL	1	1	3	14	2	1	lev+mod	1	<= 30	0	1	0	0	1	0	1	1	1	0	0	boa	0	1	0	1
26	2712	H	2	2738	241	49	1.44713	0.00413465	1.44713	24.1836	1	23.8383			0	REC	maior que 1000 reais	1	0	11	2	1	lev+mod	1	>30	0	0	0	0	1	1	1	1	0	1	1	boa	1	1	0	1
29	313	C	5				2.24509	0.0135246	2.24509	44.0767	1	43.9258	166	3	1	SSA	maior que 1000 reais	1	0	11	2	1	lev+mod	1	<= 30	1	0	0	1	1	1	0	não negras	0	1		1	0	1	0
23	174	E	1				2.36256	0.00678897	2.36256	46.905	1	46.4034			0	FORTAL	1	1	0	12	2	1	lev+mod	0	<= 30	1	0	0	0	1	0	1	1	1	0	0	1	0		0
23	1302	E	8				0.708769	0.00203669	0.708769	14.0715	1	14.1506			0	FORTAL	1	não	0	11	2	1	lev+mod	1	>30	0	1	0	1	1	1	1	não negras	0	0	1	boa	1	1	0	1
26	2738	H	4	5	2764		0.361782	0.00103366	0.361782	6.0459	1	6.38577			0	REC	1	1	0	10	2	1	lev+mod	1	<= 30	1	0	0	0	1	1	1	1	0	0	0	boa	0	1	1	0
23	413	H	12				1.18128	0.00339449	1.18128	23.4525	1	23.5305			0	FORTAL	maior que 1000 reais	1	0	11	2	1	lev+mod	1	<= 30	1	1	0	0	1	1	0	1	0	1	0	1	0	1	0	1
23	748	E	13				1.18128	0.00339449	1.18128	23.4525	1	23.5305			0	FORTAL	maior que 1000 reais	1	0	13	2	1	lev+mod	1	<= 30	0	1	0	0	1	1	0	não negras	0	0	0	1	0	1	0	1
23	759	E	10				0.354384	0.00101835	0.354384	7.03575	1	7.40294			0	FORTAL	1	1	1	11	2	1	lev+mod	1	<= 30	1	1	0	0	1	1	0	1	1	0	0	1	0	1	0
23	1440	H	7				0.354384	0.00101835	0.354384	7.03575	1	7.40294			0	FORTAL	1	1	1	10	2	1	lev+mod	0	<= 30	1	1	0	0	1	1	0	1	1	0	0	1	1	1	0
23	123	F	5				1.01253	0.00290956	1.01253	20.1021	1	20.0769			0	FORTAL	1	1	0	11	2	1	lev+mod	1	>30	0	1	0	0	1	1	0	1	0	0	0	boa	1	1	0
23	2118	H	10				0.0885961	0.000254586	0.0885961	1.75894	1	2.33344			0	FORTAL	1	1	1	13	2	1	lev+mod	1	<= 30	1	1	0	0	1	1	1	1	1	0	1	1	1	1	1	1
26	685	E	4				0.723564	0.00206733	0.723564	12.0918	1	12.2724			0	REC	1	1	3	11	2	1	lev+mod	1	<= 30	0	0	0	0	1	1	1	1	0	0	1	1	1	1	1	1
26	1740	H	9				0.723564	0.00206733	0.723564	12.0918	1	12.2724			0	REC	1	1	0	14	2	1	lev+mod	1	<= 30	1	1	0	0	1	1	0	1	1	1	1	1	1	1	0	1
26	1036	F	3				0.0723564	0.000206733	0.0723564	1.20918	1	1.75015			0	REC	1	não	2	14	2	0	lev+mod	1	<= 30	0	1	0	0	1	0	1	1	0	0	0	boa	0	1	0	0
26	434	H	4	2313	77	1889	0.361782	0.00103366	0.361782	6.0459	1	6.38577			0	REC	1	1	0	10	2	1	lev+mod	1	<= 30	1	1	0	1	1	1	0	não negras	1	1	1	1	1	1	0	1
23	709	E	10	1412	2285	441	0.472512	0.00135779	0.472512	9.381	1	9.59349			0	FORTAL	1	1	0	14	2	1	lev+mod	1	>30	0		0	0	1	1	1	não negras	0	0	0	1	1	1	0	0
23	1106	F	2	1497	1099	477	0.283507	0.000814676	0.283507	5.6286	1	5.91211			0	FORTAL	1	1	0	12	2	1	lev+mod	1	<= 30	0	1	0	0	1	1	0	1	0	0	0	boa	1	1	0
23	1060	H	8	2721			0.472512	0.00135779	0.472512	9.381	1	9.59349			1	FORTAL	1	1	1	10	2	1	lev+mod	1	<= 30	0	0	0	0	1	1	1	1	1	1	0	1	0	1	1
26	1381	F	4	2476	2060	1053	0.241188	0.000689109	0.241188	4.0306	1	4.43232			1	REC	maior que 1000 reais	1	0	14	2	1	lev+mod	1	>30	0	0	0	0	1	1	1	1	0	1	1	1	1	1	1	1
23	1122	F	3				0.472512	0.00135779	0.472512	9.381	1	9.59349			0	FORTAL	1	1	1	14	2	1	lev+mod	1	<= 30	0	0	0	0	1	1	1	1	1	0	0	1	0	1	0	1
26	1745	F	7				0.425626	0.00121607	0.425626	7.11282	1	7.34995			0	REC	1	1	1	13	2	1	lev+mod	1	<= 30	0	1	0	0	1	1	0	1	0	1	0	boa	1	1	1	1
23	2000	H	7				1.77192	0.00509173	1.77192	35.1787	1	34.8156			0	FORTAL	maior que 1000 reais	1	0	11	2	1	lev+mod	1	<= 30	0	0	0	0	1	1	0	não negras	1	0	0	1	1	1	1	1
23	2391	F	5	1522	2644		0.708769	0.00203669	0.708769	14.0715	1	14.1506			0	FORTAL	1	1	1	14	2	1	lev+mod	1	>30	0		0	0	1	1	1	1	1	0	0	1	0	1	1
23	2815	H	9		1616		0.202505	0.000581912	0.202505	4.02043	1	4.38762			0	FORTAL	1	1	0	10	2	1	lev+mod	1	<= 30	0	0	0	0	1	1	1	1	0	0	0	boa	0	1	1
29	501	A	2				0.168381	0.00101435	0.168381	3.30575	1	3.6877	166	40	1	SSA	1	não	2	17	3	1	mod sev+sev	1	<= 30	1	0	1	0	1	0	1	1	1		0	boa	1	1	1	1
23	446	H	7	2040	624	2646	0.0708769	0.000203669	0.0708769	1.40715	1	1.93838			0	FORTAL	maior que 1000 reais	1	0	17	3	1	mod sev+sev	1	<= 30	0	1	0	0	1	1	1	1	0	0	0	1	0	1	0	1
26	2011	H	8				0.241188	0.000689109	0.241188	4.0306	1	4.43232			1	REC	1	1	2	18	3	1	mod sev+sev	1	<= 30	0	0	1	1	1	1	0	1	0	0	0	boa	1	1	1	0
23	240	F	2	599	2175	2307	0.354384	0.00101835	0.354384	7.03575	1	7.40294			0	FORTAL	1	1	0	16	3	1	mod sev+sev	1	<= 30	0	1	0	0	1	0	0	1	1	1	1		1	1	1	1
29	888	E	5				3.36763	0.0202869	3.36763	66.1151	1	64.9813	166	2	0	SSA	maior que 1000 reais	1	0	17	3	1	mod sev+sev	1	<= 30	0	0	0	0	1	1	0	1	0	0	1		1		0
26	1147	F	3				1.44713	0.00413465	1.44713	24.1836	1	23.8383			1	REC	1	não	2	16	3	1	mod sev+sev	1	<= 30	0	1	0	0	1	1	0	1		0	0	1	1	1	0	1
29	1934	G	2				1.12254	0.00676231	1.12254	22.0384	1	21.4625	166	6	1	SSA	maior que 1000 reais	1	0	15	3	1	mod sev+sev	1	>30	0	0	1	0	1	1			0	0	0	boa	0	1	0	0
29	1783	C	6				1.34705	0.00811477	1.34705	26.446	1	26.3138	166	5	1	SSA	1		0	16	3		mod sev+sev	1	<= 30	0	1	0	0	1	1	1	1	0		1	boa			0
29	1095	E	5				0.96218	0.00579626	0.96218	18.89	1	18.3605	166	7	0	SSA	1	1	0	15	3	0	mod sev+sev	0	<= 30	0	1	0	0	1	0	0	1	0	0	1	boa	1	0	1	0
26	49	H	4				2.41188	0.00689109	2.41188	40.306	1	39.501			0	REC	maior que 1000 reais	1	0	15	3	1	mod sev+sev	0	>30	0	1	0	1	1	1	0	não negras	1	0	0	1	1	1	0	1
29	667	E	5				2.24509	0.0135246	2.24509	44.0767	1	43.9258	166	3	1	SSA	maior que 1000 reais	1	2	15	3	1	mod sev+sev	1	<= 30	0	0	0	0	1	0	0	1	0		1	boa	0	1	1
26	0	F	0	2202	1168	2297	0.144713	0.000413465	0.144713	2.41836	1	2.90626			0	REC	1	1	0	15	3	1	mod sev+sev	1	<= 30	1	1	0	0	1	1	0	1	1	0	0	1	1	1	0	0
23	2492	H	9				2.36256	0.00678897	2.36256	46.905	1	46.4034			0	FORTAL	1	1	0	17	3	1	mod sev+sev	1	<= 30	1	1	0	0	1	0	0	1	0	0	0	1	0	1	0	0
26	2333	H	3		2384	2236	0.144713	0.000413465	0.144713	2.41836	1	2.90626			1	REC	1	1	0	16	3	1	mod sev+sev	1	<= 30	1	1	1	1	1	1	1	não negras	0	0	1	boa	1	1	0	0
29	118	A	9	703			0.96218	0.00579626	0.96218	18.89	1	18.3605	166	7	0	SSA	maior que 1000 reais	1	2	17	3	1	mod sev+sev	1	<= 30	0	0	0	0	1	1	0	não negras	0	0	0	1	0	1	1
23	2625	H	6				0.354384	0.00101835	0.354384	7.03575	1	7.40294			0	FORTAL	maior que 1000 reais	não	0	18	3	1	mod sev+sev	1	<= 30	1	1	0	1	1	1	1	1	0	1	0	1	1	1	0	1
29	2133	C	4				1.68381	0.0101435	1.68381	33.0575	1	32.5605	166	4	0	SSA	1	1	0	15	3	1	mod sev+sev	1	<= 30	1	0	0	0	1	1	1	não negras	0	1	0	boa	0	1	0	1
26	912	H	5				0.723564	0.00206733	0.723564	12.0918	1	12.2724			0	REC	1	1	3	18	3	1	mod sev+sev	1	<= 30	0	0	0	0	1	1	0	1	0	1	0	1	1	1	1	0
23	1106	F	2				2.36256	0.00678897	2.36256	46.905	1	46.4034			0	FORTAL	maior que 1000 reais	1	0	19	3	1	mod sev+sev	1	>30	0	0	0	1	1	1	0	1	0	0	0	boa	0	1	0	1
23	1561	E	6	850	1977	1302	0.708769	0.00203669	0.708769	14.0715	1	14.1506			1	FORTAL	maior que 1000 reais	1	1	18	3	1	mod sev+sev	1	>30	1	1	0	0	1	0	0	não negras	1	1	0	1	1	1	0	0
29	2057	C	2				0.168381	0.00101435	0.168381	3.30575	1	3.6877	166	40	0	SSA	1	1	0	18	3	1	mod sev+sev	1	<= 30	0	0	0	0	1	1	0	1	0	0	0	1	1	1	0
29	1090	E	3	888	667	1269	0.224509	0.00135246	0.224509	4.40767	1	4.75779	166	30	0	SSA	maior que 1000 reais	1	0	17	3	1	mod sev+sev	1	>30	0	1	0	1	1	1	0	não negras	0	0	0	boa	0	1	0	0
23	140	H	9	2300	2059	1220	0.0708769	0.000203669	0.0708769	1.40715	1	1.93838			0	FORTAL	1	1	0	15	3	1	mod sev+sev	1	<= 30	0	1	0	0	1	1	0	1	1	1	0	boa	1	1	0	0
29	2730	F	1				1.68381	0.0101435	1.68381	33.0575	1	32.5605	166	4	0	SSA	1	1	1	19	3	1	mod sev+sev	1	<= 30	1	0	0	0	1	1	1	1	0	1	0	1	1	1	0
26	1608	I	1				0.180891	0.000516831	0.180891	3.02295	1	3.43964			1	REC	maior que 1000 reais	1	0	17	3	1	mod sev+sev	1	<= 30	1	1	0	1	1	1	0	1	1	1	0	1	0	1	0	1
23	2022	H	9				0.283507	0.000814676	0.283507	5.6286	1	5.91211			0	FORTAL	1	não	3	18	3	1	mod sev+sev	1	<= 30	0	0	0	0	1	0	0	1	0	1	0	boa	0	1	0	1
29	1921	A	4				2.24509	0.0135246	2.24509	44.0767	1	43.9258	166	3	0	SSA	maior que 1000 reais	1	1	18	3	1	mod sev+sev	1	<= 30	0	1	0	1	1	1	0	1	0	0	0	boa	0	1	0	1
26	1609	H	5				1.44713	0.00413465	1.44713	24.1836	1	23.8383			0	REC	1	1	1	17	3	1	mod sev+sev	1	>30	1	0	0	0	1	1	1	não negras	1	0	1	1	1	1	1	1
26	1850	F	4	1601	1787		0.361782	0.00103366	0.361782	6.0459	1	6.38577			0	REC	1	1	1	19	3	1	mod sev+sev	1	<= 30	0	0	0	0	1	1	0	1	0	1	1	1	1	1	1	1
23	600	E	10		1421	2009	0.236256	0.000678897	0.236256	4.6905	1	5.04936			1	FORTAL	1	1	1	16	3	1	mod sev+sev	1	<= 30	1	0	1	0	1	1	1	1	0	1	0	boa	1	1	0
23	1766	H	3		2342	1688	2.36256	0.00678897	2.36256	46.905	1	46.4034			1	FORTAL	1	1	0	19	3	1	mod sev+sev	1	<= 30	1	0	1	0	1	1	1	1	1	1	1	1	1	1	1	0
23	2040	H	9				0.472512	0.00135779	0.472512	9.381	1	9.59349			0	FORTAL	1	1	0	15	3	1	mod sev+sev	1	<= 30	1	0	0	0	1	1	0	1	0	0	0	boa	0	1	0	1
29	2623	E	5				2.24509	0.0135246	2.24509	44.0767	1	43.9258	166	3	0	SSA	maior que 1000 reais	1	0	17	3	1	mod sev+sev	1	<= 30	0	0	0	0	1	1	0	1	0	0	1	boa	1		1
23	1260	E	7	697			1.77192	0.00509173	1.77192	35.1787	1	34.8156			0	FORTAL	maior que 1000 reais	1	0	15	3	0	mod sev+sev	1	<= 30	1	1	0	0	1	1	1	não negras	1	0	0	boa	0	1	0	1
26	109	H	6	1823			0.241188	0.000689109	0.241188	4.0306	1	4.43232			0	REC	1	1	1	18	3	1	mod sev+sev	1	<= 30	1	1	0	1	1	1	1	1	1	1	0	boa	1	1	0
29	2623	E	5				0.192436	0.00115925	0.192436	3.778	1	4.20597	166	35	0	SSA	maior que 1000 reais	1	0	15	3	1	mod sev+sev	1	>30	1	1	0	0	1	1	0	1	1	0	0	boa	1		0
26	713	H	9				1.44713	0.00413465	1.44713	24.1836	1	23.8383			0	REC	1	1	0	19	3	1	mod sev+sev	1	>30	1	1	0	0	1	1	0	1	0	1	1	1	1	1	1	1
23	1191	E	11	748	1479		0.708769	0.00203669	0.708769	14.0715	1	14.1506			0	FORTAL	1	1	2	16	3	1	mod sev+sev	1	>30	0	0	0	0	1	1	1	1	1		0	1	0	1	0
23	1527	E	7	400		2309	0.141754	0.000407338	0.141754	2.8143	1	3.30586			0	FORTAL	maior que 1000 reais	não	2	17	3	1	mod sev+sev	1	>30	1	0	0	0	1	1	0	não negras	1	1	0	boa	0	1	1
26	1632	F	5				0.241188	0.000689109	0.241188	4.0306	1	4.43232			0	REC	1	1	3	16	3	1	mod sev+sev	1	<= 30	0	0	0	0	1	1	0	não negras	0	1	0	1	1	1	1	1
26	2203	H	3			1936	0.144713	0.000413465	0.144713	2.41836	1	2.90626			1	REC	maior que 1000 reais	1	0	19	3	1	mod sev+sev	1	<= 30	0	1	0	0	1	0	0	1	1		0	1	1	1	0	1
29	0	C	0	2199	2057		0.224509	0.00135246	0.224509	4.40767	1	4.75779	166	30	0	SSA	maior que 1000 reais	1	0	15	3	1	mod sev+sev	1	>30	0	0	0	1	1	1	0	1	0	1	1	boa	1	1	1	1
26	2536	H	6	1201	1810	2401	0.482376	0.00137822	0.482376	8.06119	1	8.29412			0	REC	1	1	3	16	3	1	mod sev+sev	1	>30	0	1	0	0	1	1	0	1	0	1	0	1	0	1	1	0
29	300	E	4				0.336763	0.00202869	0.336763	6.61151	1	6.9603	166	20	0	SSA	1	1	1	16	3	1	mod sev+sev	1	<= 30	0	0	0	0	1	1	0	1	0	0	0	1	1	1	1
23	1440	H	7	729		35	0.885961	0.00254586	0.885961	17.5894	1	17.7895			0	FORTAL	maior que 1000 reais	1	0	17	3	1	mod sev+sev	1	>30	1	0	0	1	1	1	1	1	1	1	0	1	0		1
26	2558	H	4		854		0.241188	0.000689109	0.241188	4.0306	1	4.43232			0	REC	1	1	0	15	3	1	mod sev+sev	1	<= 30	0	1	0	0	1	1	1	1	1	1	0	1	1	1	0	1
29	501	A	2	1876	1921	147	0.168381	0.00101435	0.168381	3.30575	1	3.6877	166	40	0	SSA	maior que 1000 reais	1	0	19	3	1	mod sev+sev	1	<= 30	1	1	0	0	1	1	0	1	0		0	1	0	1	0	0
26	2174	F	4				0.361782	0.00103366	0.361782	6.0459	1	6.38577			0	REC	1	1	0	19	3	1	mod sev+sev	1	<= 30	1	1	0	0	1	1	1	não negras	1	1	1	1	1	1	0	1
29	561	E	5				0.561272	0.00338115	0.561272	11.0192	1	11.0566	166	12	1	SSA	1	1	0	17	3	1	mod sev+sev	1	<= 30	0	1	0	0	1	1	0	1	0	0	0	1	0	1	0	1
23	2053	H	7				0.0708769	0.000203669	0.0708769	1.40715	1	1.93838			1	FORTAL	1	1	2	19	3	1	mod sev+sev	1	<= 30	0	1	1	0	1	1	0	1	1	1	0	1	1	1	0
26	1168	F	2	2432	2174	1381	0.723564	0.00206733	0.723564	12.0918	1	12.2724			0	REC	1	1	3	17	3	1	mod sev+sev	1	>30	0	1	0	0	1	1	0	não negras	0	0	0	boa	0	1	0	0
29	2786	B	1	1197	1149	1544	0.336763	0.00202869	0.336763	6.61151	1	6.9603	166	20	0	SSA	1	1	0	15	3	1	mod sev+sev	1	>30	0	0	0	1	0	0	0	1	1	0	0	boa	0	1	0	1
26	847	H	5				1.80891	0.00516831	1.80891	30.2295	1	29.9923			1	REC	1	1	0	16	3	1	mod sev+sev	1	>30	0	1	0	0	1	1	0	não negras	0	0	0	boa	1	1	0	1
26	0	E	0	994	717		0.180891	0.000516831	0.180891	3.02295	1	3.43964			0	REC	maior que 1000 reais	1	0	15	3	1	mod sev+sev	1	>30	0	1	0	1	1	1	1	1	0	1	0	1		1	0	0
26	685	E	4				0.723564	0.00206733	0.723564	12.0918	1	12.2724			0	REC	1	1	0	16	3	1	mod sev+sev	1	<= 30	1	0	0	1	1	0	0	não negras	1	1	1	1	1	1	1	1
23	508	H	10				0.472512	0.00135779	0.472512	9.381	1	9.59349			0	FORTAL	1	1	0	17	3	1	mod sev+sev	1	<= 30	1	1	0	0	1	1	1	1	1		0	1	1		1
26	119	F	8				0.120594	0.000344554	0.120594	2.0153	1	2.48449			0	REC	1	não	0	17	3	1	mod sev+sev	1	<= 30	0	1	0	1	1	1		1	0	1	0	boa	1	1	1	1
26	1489	G	2				1.44713	0.00413465	1.44713	24.1836	1	23.8383			1	REC	1	não	0	19	3	1	mod sev+sev	1	<= 30	0	1	1	0	1	1	1	1	0	0	0	boa	0	1	0	0
23	2040	H	9				0.545207	0.00156669	0.545207	10.8242	1	10.8442			0	FORTAL	1	1	0	15	3	1	mod sev+sev	1	<= 30	0	0	0	0	0	1	0	1	0	0	0	boa	0	1	0	0
26	1740	H	9				1.20594	0.00344554	1.20594	20.153	1	19.9722			0	REC	maior que 1000 reais	1	2	18	3	1	mod sev+sev	1	>30	0	1	0	1	1	0	0	1	0	0	0	1	0	1	0	1
26	1434	H	6		1340	259	1.44713	0.00413465	1.44713	24.1836	1	23.8383			0	REC	1	1	0	15	3	1	mod sev+sev	1	<= 30	1	1	0	0	1	1	1	1	1	0	0	1	1	1	0	1
26	713	H	9			115	0.723564	0.00206733	0.723564	12.0918	1	12.2724			0	REC	1	1	0	16	3	1	mod sev+sev	1	>30	1	0	0	1	1	1	1	1	1	1	0	1	0	1	0	1
23	2725	H	1	122	1766		0.0708769	0.000203669	0.0708769	1.40715	1	1.93838			1	FORTAL	1	1	0	15	3	1	mod sev+sev	1	>30	1	0	0	0	0	1	1	1	0	0	0	1	0	1	0
23	1479	E	13				3.54384	0.0101835	3.54384	70.3575	1	68.8819			0	FORTAL	1	não	1	16	3	1	mod sev+sev	1	<= 30	1		0	0	1	1	0	1	1			boa	1		1
23	2477	H	9	330	1796	1184	1.77192	0.00509173	1.77192	35.1787	1	34.8156			0	FORTAL	1	1	0	16	3	1	mod sev+sev	0	<= 30	0	0	0	0	1	1	0	1	0	1	0	1	1	1	0
26	1936	H	5	1253			0.482376	0.00137822	0.482376	8.06119	1	8.29412			1	REC	1	1	0	15	3	1	mod sev+sev	1	<= 30	1	1	1	1	0	0	0	1	1	0	0	boa	0	1	1	0
26	0	I	0		2163	2683	0.103366	0.000295332	0.103366	1.7274	1	2.3058			0	REC	1	1	3	17	3	1	mod sev+sev	1	<= 30	1	0	0	0	1	0	1	1	0	0	0	boa	0	1	0	1
23	1260	E	7	2830	121	1245	0.0885961	0.000254586	0.0885961	1.75894	1	2.33344			0	FORTAL	1	1	0	16	3	1	mod sev+sev	1	<= 30	0	1	0	0	1	1	1	1	0	1	0	1	0	1	1	1
26	2796	F	5				0.904455	0.00258416	0.904455	15.1147	1	15.083			0	REC	1	não	0	18	3	1	mod sev+sev	1	<= 30	0	1	0	0	1	1	0	1	0		0	boa	0	1	0	1
26	1381	F	4				0.0723564	0.000206733	0.0723564	1.20918	1	1.75015			1	REC	1	1	0	15	3	1	mod sev+sev	1	<= 30	1	1	1	1	1	1	1	não negras	1	1	0	boa	1	1	0	1
26	1868	F	5	1388	1604		0.723564	0.00206733	0.723564	12.0918	1	12.2724			0	REC	1	não	0	18	3	1	mod sev+sev	1	<= 30	1	1	0	0	1	1	0	1	1	1	0	1	1	1	0	0
29	1800	C	8				0.224509	0.00135246	0.224509	4.40767	1	4.75779	166	30	0	SSA	maior que 1000 reais	não	3	19	3	1	mod sev+sev	1	<= 30	0	1	0	1	1	0	0	1	0	1	0	1	1	1	0
26	1098	F	7	1225	408	558	0.723564	0.00206733	0.723564	12.0918	1	12.2724			0	REC	1	1	2	15	3	1	mod sev+sev	1	<= 30	1	0	0	0	1	1	1	1	0	1	0	1	1	1	0	1
29	2739	A	8				0.134705	0.000811477	0.134705	2.6446	1	3.06476	166	50	0	SSA	maior que 1000 reais	1	0	15	3	1	mod sev+sev	1	<= 30	1	1	0	0	1	1	0	1	0	0	0	1	1		1
26	1230	F	1	2337	1563	2507	0.0723564	0.000206733	0.0723564	1.20918	1	1.75015			1	REC	1	1	1	15	3	1	mod sev+sev	1	>30	0	1	1	1	1	1	1	não negras	1	0	0	1	0	1	0	1
29	2331	E	6				1.12254	0.00676231	1.12254	22.0384	1	21.4625	166	6	0	SSA	maior que 1000 reais	1	0	15	3	1	mod sev+sev	0	<= 30	0	1	0	0	1	1	0	1	0	0	0	boa	0		1
26	754	F	4	2498	2639	318	0.482376	0.00137822	0.482376	8.06119	1	8.29412			0	REC	1	não	0	15	3	1	mod sev+sev	1	<= 30	0		0	0	1	1	0	1	0	1	0	1	1	1	0	1
26	2379	H	7				0.723564	0.00206733	0.723564	12.0918	1	12.2724			0	REC	1	1	0	15	3	1	mod sev+sev	1	<= 30	0	1	0	0	1	1	0	1	1	0	1	1	0	1	1	0
29	1737	E	4				0.0673526	0.000405739	0.0673526	1.3223	1	1.85236	166	100	0	SSA	maior que 1000 reais	1	0	15	3	1	mod sev+sev	1	>30	1	0	0	1	1	1	0	1	0		0	1	1	1	0	0
26	1198	H	7	2753	2762	2359	1.80891	0.00516831	1.80891	30.2295	1	29.9923			1	REC	1	1	0	15	3	1	mod sev+sev	1	<= 30	0	0	0	0	1	1	1	1	0	1	0	boa	0	1	0	1
26	1201	H	8				0.361782	0.00103366	0.361782	6.0459	1	6.38577			0	REC	1	1	2	18	3	1	mod sev+sev	1	<= 30	0	1	0	0	1	0	0	1	0	0	0	1	1	1	0	0
26	2126	F	8				0.120594	0.000344554	0.120594	2.0153	1	2.48449			0	REC	maior que 1000 reais	1	3	19	3	1	mod sev+sev	1	<= 30	0	0	0	0	1	1	1	1	0	1	0	1	1	1	0	1
26	349	H	8	2148	793	1414	0.723564	0.00206733	0.723564	12.0918	1	12.2724			1	REC	1	1	0	16	3	1	mod sev+sev	1	<= 30	0	0	0	0	1	1	0	não negras	0	1	1	1	1	1	0	1
26	184	G	3	2081	2525		0.723564	0.00206733	0.723564	12.0918	1	12.2724			0	REC	1	1	1	19	3	1	mod sev+sev	1	>30	1	0	0	0	1	1	0	não negras	1	1	1	1	0	1	0	1
26	1334	H	7	492		1170	0.241188	0.000689109	0.241188	4.0306	1	4.43232			0	REC	1	1	0	19	3	1	mod sev+sev	1	<= 30	0	0	0	0	1	1	0	1	0	0	0	1	0	1	0	1
29	879	C	3	2073	1579	897	0.673526	0.00405739	0.673526	13.223	1	13.369	166	10	0	SSA	maior que 1000 reais	1	0	19	3	1	mod sev+sev	1	<= 30	1	1	0	0	1	1	0	não negras	1	1	0	1	0	1	0	1
26	1943	H	5	1181		151	1.44713	0.00413465	1.44713	24.1836	1	23.8383			1	REC	1	não	3	17	3	1	mod sev+sev	1	<= 30	1	0	0	0	1	1	0	1	1	0	1	1	0	1	1	1
26	2060	F	6				1.03366	0.00295332	1.03366	17.274	1	17.4822				REC	1	1	0	16	3	0	mod sev+sev	1	>30	0	0	0	1	1	1	0	1	0	1		1	1	1	1	1
23	1819	E	4	414		1233	0.708769	0.00203669	0.708769	14.0715	1	14.1506			0	FORTAL	maior que 1000 reais	1	0	19	3	1	mod sev+sev	1	<= 30	0	1	0	1	1	1	0	não negras	0	0	0	boa	0	1	1	0
26	623	H	8				0.723564	0.00206733	0.723564	12.0918	1	12.2724			0	REC	1	1	2	18	3	1	mod sev+sev	1	<= 30	0		0	0	1	1		1	0	1	0	1	1	1	0	1
26	398	H	5				0.241188	0.000689109	0.241188	4.0306	1	4.43232			0	REC	1	1	2	16	3	1	mod sev+sev	1	>30	0	0	0	0	1	1	1	1	1	1	0	1	1	1	0	1
26	2250	H	3	1943	912		0.904455	0.00258416	0.904455	15.1147	1	15.083			0	REC	1	1	0	15	3	1	mod sev+sev	1	<= 30	0	0	0	1	1	1	0	não negras	0	0	0	1	1	1	1	1
26	2137	H	5	2078	1198	2371	1.80891	0.00516831	1.80891	30.2295	1	29.9923			1	REC	1	1	0	19	3	1	mod sev+sev	1	>30	0	0		1	0	0	0	1	0	0	0	boa	0	1	0	1
26	956	H	5				2.41188	0.00689109	2.41188	40.306	1	39.501			0	REC	1	não	1	18	3	1	mod sev+sev	1	>30	0	1	0	0	1	0	0	não negras	1	0	0	boa	0	1	0	1
26	717	E	2				2.41188	0.00689109	2.41188	40.306	1	39.501			0	REC	1	1	2	19	3	0	mod sev+sev	1	<= 30	0	1	0	0	1	0	0	não negras	1	0	1	1	1	0	1	1
26	2341	H	2	434	2558	1333	1.20594	0.00344554	1.20594	20.153	1	19.9722			0	REC	1	1	0	18	3	1	mod sev+sev	0	>30	0	1	0	0	1	1	0	1	1	1	0	boa	0	1	0	0
26	1850	F	4				1.03366	0.00295332	1.03366	17.274	1	17.4822			0	REC	1	1	0	15	3	1	mod sev+sev	1	<= 30	0	1	0	0	1	1	0	1	0	1	0	boa	1	1	1	1
29	928	A	7				0.224509	0.00135246	0.224509	4.40767	1	4.75779	166	30	0	SSA	maior que 1000 reais	1	0	15	3	1	mod sev+sev	1	<= 30	1	1	0	0	1	1	0	1	0	0	0	boa	0	1	0	0
23	1688	H	5				1.41754	0.00407338	1.41754	28.143	1	27.8279			1	FORTAL	1	não	0	21	4	1	mod sev+sev	1	<= 30	1	0	1	0	1	1	1	não negras	1	1	1	1	1	1	0	0
29	133	A	3	2191	1447	1484	0.0673526	0.000405739	0.0673526	1.3223	1	1.85236	166	100	1	SSA	1	1	3	20	4	1	mod sev+sev	1	>30	1	0	1	1	1	1	1	1		1	1	1	1	1	0	0
23	2342	H	5				0.0708769	0.000203669	0.0708769	1.40715	1	1.93838			1	FORTAL	1	1	3	27	4	1	mod sev+sev	1	<= 30	0	0	0	0	1	1	1	1	0	1	1	1	1	1	0	1
23	123	F	5	1370	1315	1417	1.18128	0.00339449	1.18128	23.4525	1	23.5305			0	FORTAL	maior que 1000 reais	não	2	20	4	1	mod sev+sev	1	<= 30	1	0	0	0	1	1	1	1	1	0	1	boa	1	1	0	1
26	2312	H	9				0.482376	0.00137822	0.482376	8.06119	1	8.29412			0	REC	1	1	3	27	4	0	mod sev+sev	1	<= 30	0		0	1	1	1	1	não negras	0	0	1	1	1	0	1	1
26	1608	I	1	1279	2125		1.80891	0.00516831	1.80891	30.2295	1	29.9923			0	REC	1	1	0	23	4	1	mod sev+sev	1	>30	0	0	0	1	1	1	1	1	1	0	1	1	0	1	0	0
23	446	H	7	1606	2815	140	0.118128	0.000339449	0.118128	2.34525	1	2.80087			0	FORTAL	maior que 1000 reais	1	0	24	4	1	mod sev+sev	1	>30	0	0	0	1	1	1	0	não negras	1	1	0	boa	1	1	0	1
26	1871	H	9				0.289426	0.00082693	0.289426	4.83672	1	5.25037			1	REC	1	não	0	24	4	1	mod sev+sev	1	<= 30	0		0	0	1	1	1		0	0	1	boa	0	1	0	1
26	2378	H	8				1.80891	0.00516831	1.80891	30.2295	1	29.9923			0	REC	1	1	0	24	4	1	mod sev+sev	1	<= 30	1	1	0	1	1	1	1	1		1	0	boa	1	1	0	1
26	305	H	2				2.41188	0.00689109	2.41188	40.306	1	39.501			1	REC	maior que 1000 reais	1	3	27	4	1	mod sev+sev	1	<= 30	1	1	1	0	1	1	1	1	1	1	0	1	1	1	0	0
23	1960	H	2				0.236256	0.000678897	0.236256	4.6905	1	5.04936			1	FORTAL	maior que 1000 reais	1	1	22	4	1	mod sev+sev	1	>30	1	0	1	1	1	1	1	1	0	0	1	1	0	1	0
23	76	H	9	1196		2217	2.36256	0.00678897	2.36256	46.905	1	46.4034			1	FORTAL	1	1	3	21	4	1	mod sev+sev	1	<= 30	0	0	0	0	1	1	1	1	1	1	0	boa	1	1	0	1
23	2113	J	1				2.36256	0.00678897	2.36256	46.905	1	46.4034			0	FORTAL	1	1	0	24	4	1	mod sev+sev	1	<= 30	0	0	0	0	1	1	1	1	0	1	0	boa	1	1	0	1
26	956	H	5				0.723564	0.00206733	0.723564	12.0918	1	12.2724			0	REC	1	1	0	24	4	0	mod sev+sev	1	<= 30	0	0	0	1	1	1	0	1	0	0	0	1	0	1	0	0
26	305	H	2	822	468		0.289426	0.00082693	0.289426	4.83672	1	5.25037			1	REC	maior que 1000 reais	1	1	25	4	1	mod sev+sev	1	<= 30	1	1	0	0	1	1	0	não negras	0	0	1	boa	0	1	0	0
26	366	E	3		1476	656	0.723564	0.00206733	0.723564	12.0918	1	12.2724			0	REC	1	1	3	23	4	1	mod sev+sev	1	>30	0	0	0	1	1	1	1	não negras	1	0	0	1	1		0
23	1380	H	6				2.36256	0.00678897	2.36256	46.905	1	46.4034			0	FORTAL	1		0	24	4		mod sev+sev	1	<= 30	0		0	0	1	1	0	1	0	1	1	1	0		0	1
26	1152	H	10				0.361782	0.00103366	0.361782	6.0459	1	6.38577			1	REC	1	não	0	20	4	1	mod sev+sev	1	<= 30	1	1		0	1	1	0	1	0	1	1	1	1	1	0	1
26	1802	F	8				0.723564	0.00206733	0.723564	12.0918	1	12.2724			1	REC	1	1	3	27	4	0	mod sev+sev	1	<= 30	0	0	0	0	1	1	0	1	1	0	0	boa	1	1	1	0
26	1869	H	5				0.723564	0.00206733	0.723564	12.0918	1	12.2724			0	REC	1	1	3	27	4	1	mod sev+sev	1	<= 30	0		0	1	1	1	1	1	1	0	0	boa	1	1	1	0
26	2474	G	2				0.361782	0.00103366	0.361782	6.0459	1	6.38577			0	REC	1	1	3	22	4	0	mod sev+sev	1	<= 30	1	1	0	0	1	1	1	1	1	1	1	1	1	1	0	1
29	1544	B	3				1.34705	0.00811477	1.34705	26.446	1	26.3138	166	5	0	SSA	maior que 1000 reais	1	1	22	4	1	mod sev+sev	1	>30	1	1	0	1	1	1	1	1	1	1	0	1	0		0
26	1802	F	8				1.44713	0.00413465	1.44713	24.1836	1	23.8383			0	REC	1	1	0	21	4	1	mod sev+sev	0	<= 30	0	1	0	0	0	0	0	1	0	0	0	boa	0	1	1	0
26	912	H	5	2170	1778		2.41188	0.00689109	2.41188	40.306	1	39.501			0	REC	1	1	3	25	4	0	mod sev+sev	1	<= 30	0	1	0	0	1	1	1	1	1	1	1	1	1	1	1	0
23	1109	H	12				0.177192	0.000509173	0.177192	3.51787	1	3.96091			0	FORTAL	1	1	3	27	4	1	mod sev+sev	1	>30	1	0	0	0	1	1	1	1	0	1	0			1	0	1
29	2752	G	1	903		1274	0.673526	0.00405739	0.673526	13.223	1	13.369	166	10	0	SSA	maior que 1000 reais	1	0	22	4	1	mod sev+sev	1	>30	0	1	0	0	1	1		1	0	1	0	boa	1	1	0	0
29	2135	E	2				0.134705	0.000811477	0.134705	2.6446	1	3.06476	166	50	0	SSA	1	1	0	20	4	1	mod sev+sev	1	<= 30	0	1	0	0	1	1	0	1	0	1	0	1	1	1	0	0
26	2432	F	4	1043		2606	0.0723564	0.000206733	0.0723564	1.20918	1	1.75015			0	REC	1	1	0	24	4	1	mod sev+sev	1	<= 30	1	1	0	0	1	1	1	1	0	0	0	boa	0	1	0	0
29	0	E	0	146	2135	560	0.134705	0.000811477	0.134705	2.6446	1	3.06476	166	50	1	SSA	1	1	3	25	4	1	mod sev+sev	1	>30	0	0	1	0	1	0	0	1	0	0		1	1	1	1	0
23	2713	H	4	520	479	964	0.472512	0.00135779	0.472512	9.381	1	9.59349			0	FORTAL	1	1	3	21	4	1	mod sev+sev	1	<= 30	0	1	0	0	1	1	0	1	0	1	0	1	1	1	1	1
26	2364	E	3	2556	272	458	0.723564	0.00206733	0.723564	12.0918	1	12.2724			0	REC	1	não	3	27	4	1	mod sev+sev	1	<= 30	0	0	0	0	1	1	1	1	0	1	1	1	1	1	1	1
26	2536	H	6	1068			0.723564	0.00206733	0.723564	12.0918	1	12.2724			0	REC	1	1	0	24	4	1	mod sev+sev	1	<= 30	0	0	0	1	1	0	0	1	0	0	0	1	0	1	1	0
26	1559	H	6	320		1718	0.361782	0.00103366	0.361782	6.0459	1	6.38577			1	REC	1	1	0	24	4	1	mod sev+sev	1	>30	1	0		1	1	1	1	1		1	0	1	1	1	0	0
29	133	A	3				0.168381	0.00101435	0.168381	3.30575	1	3.6877	166	40	0	SSA	maior que 1000 reais	1	2	24	4	1	mod sev+sev	1	<= 30	1	0	0	1	1	1	1	não negras	1	0	0	boa	0		1
26	2250	H	3	1268		161	0.556588	0.00159025	0.556588	9.30138	1	9.36529			1	REC	1	1	2	20	4	0	mod sev+sev	1	>30	1	0	1	1	1	1	1	1	1	1	0	1	1	1	0	1
23	413	H	12	2609			0.354384	0.00101835	0.354384	7.03575	1	7.40294			0	FORTAL	1	1	1	24	4	1	mod sev+sev	1	<= 30	0	1	0	1	1	1	1	1		1	0	1	1		1
26	1604	F	7	583	2559	2159	0.361782	0.00103366	0.361782	6.0459	1	6.38577			0	REC	1	1	2	26	4	1	mod sev+sev	0	<= 30	0	1	0	0	1	1	0	não negras	1	0	0	1	0	1	1	1
23	2502	F	1	1879	873	563	1.41754	0.00407338	1.41754	28.143	1	27.8279				FORTAL	maior que 1000 reais	1	0	22	4	1	mod sev+sev	1	<= 30	0	1	0	1	1	1	1	1	0	1	1	boa	1	1	0
26	1068	H	8				2.41188	0.00689109	2.41188	40.306	1	39.501			1	REC	1	1	1	25	4	0	mod sev+sev	1	>30	1	0	1	1	1	1	1	1		1	0	boa	1	1	0	0
26	1431	F	7		2729		2.41188	0.00689109	2.41188	40.306	1	39.501			0	REC	1	não	3	22	4	1	mod sev+sev	1	>30	1	1	0	0	1	1	0	1	1	1	1	1	1	1	0	1
23	719	E	8				0.472512	0.00135779	0.472512	9.381	1	9.59349			1	FORTAL	maior que 1000 reais	1	1	22	4	1	mod sev+sev	1	<= 30	1	1	0	0	1	1	1	1	0	1	0	boa	0	1	0	0
26	2193	H	7				0.361782	0.00103366	0.361782	6.0459	1	6.38577			0	REC	1	1	0	24	4	1	mod sev+sev	1	<= 30	0	1	0	0	1	0	0	não negras	0	0	0	boa	0	1	1	0
26	2762	H	9				1.03366	0.00295332	1.03366	17.274	1	17.4822			0	REC	1	1	3	27	4	0	mod sev+sev	1	<= 30	0	1	0	0	1	0	0	1	0	0	1	boa	1	1	1	1
23	273	I	2				1.77192	0.00509173	1.77192	35.1787	1	34.8156			0	FORTAL	maior que 1000 reais	1	3	26	4	1	mod sev+sev	1	>30	0	1	0	1	1	1	0	1	0	1	1	1	1	1	0	1
29	2730	F	1			1072	2.24509	0.0135246	2.24509	44.0767	1	43.9258	166	3	0	SSA	1	1	2	21	4	1	mod sev+sev	1	<= 30	0	1	0	0	1	1	0	1	0	1	0	1	1	1	1	1
29	1256	D	1				0.673526	0.00405739	0.673526	13.223	1	13.369	166	10	0	SSA	maior que 1000 reais	1	0	22	4	1	mod sev+sev	1	<= 30	0	1	0	0	1	1	0	1	0	0	0	boa	1	1	1
26	1867	H	4				0.723564	0.00206733	0.723564	12.0918	1	12.2724			0	REC	1	1	0	20	4	1	mod sev+sev	1	<= 30	0	1	0	0	1	0	0	1	1	1	0	boa	0	1	0	0
23	748	E	13				0.236256	0.000678897	0.236256	4.6905	1	5.04936			0	FORTAL	1	1	0	20	4	1	mod sev+sev	1	<= 30	1	1	0	0	1	1	1	não negras	1	1	0	boa	1	1	1	1
26	2817	E	4				0.482376	0.00137822	0.482376	8.06119	1	8.29412			0	REC	1	não	0	24	4	1	mod sev+sev	1	<= 30	1	1	0	0	1	1	0	1	0		1	boa	1	1	0	0
26	941	G	4				0.361782	0.00103366	0.361782	6.0459	1	6.38577			1	REC	1	1	0	24	4	1	mod sev+sev	1	<= 30	1	0	0	1	1	1	0	1	1	1	0	1	1	1	0	0
26	704	E	4				0.723564	0.00206733	0.723564	12.0918	1	12.2724			0	REC	1	1	0	24	4	1	mod sev+sev	1	>30	1	0	0	1	1	1	1	não negras	0	1	0	boa	0	1	0	1
26	2536	H	6				0.516831	0.00147666	0.516831	8.63699	1	9.00919			0	REC	1	1	0	20	4	1	mod sev+sev	1	<= 30	0	1	0	0	1	1	0	não negras	1	0	1	1	0	1	1	1
29	1221	E	5				1.68381	0.0101435	1.68381	33.0575	1	32.5605	166	4	1	SSA	maior que 1000 reais	1	3	24	4	1	mod sev+sev	1	<= 30	1	1	1	1	1	1	1	não negras	1	1	0	1		1	0
26	1210	G	4				0.180891	0.000516831	0.180891	3.02295	1	3.43964			0	REC	1	1	3	27	4	1	mod sev+sev	1	<= 30	0	1	0	0	1	1	0	1	1	0	1	1	1	1	0	1
26	2193	H	7				0.328893	0.000939694	0.328893	5.49627	1	5.95855			0	REC	1	não	1	24	4	1	mod sev+sev	1	<= 30	0	1	0	1	1	1	0	não negras	0	0	0	1	0	1	1	0
23	0	G	0	1997	952	1177	0.708769	0.00203669	0.708769	14.0715	1	14.1506			1	FORTAL	maior que 1000 reais	1	3	27	4	1	mod sev+sev	1	>30	1	0	1	0	1	0	0	1	1	0	0	1	0	1	0	0
29	1129	E	6				0.96218	0.00579626	0.96218	18.89	1	18.3605	166	7		SSA	maior que 1000 reais	1	0	21	4	1	mod sev+sev	1	>30	1	1	0	1	1	1	1	1	1	0	0	boa	0	1	0	0
26	1237	H	4				2.41188	0.00689109	2.41188	40.306	1	39.501			1	REC	1	1	0	21	4	1	mod sev+sev	1	>30	0	1	0	0	1	1	0	não negras	1	0	0	1	1	1	0	1
23	2164	H	10		1944	413	0.708769	0.00203669	0.708769	14.0715	1	14.1506			1	FORTAL	1	1	0	20	4	1	mod sev+sev	1	>30	0	1	1	0	0	1	0	1	0	0	0	boa	0	1	0	1
26	1781	H	7		1740	2490	0.904455	0.00258416	0.904455	15.1147	1	15.083			0	REC	1	1	3	27	4	1	mod sev+sev	1	<= 30	0	0	0	0	1	1	0	1	0	0	0	1	1	1	0	1
26	1781	H	7				2.41188	0.00689109	2.41188	40.306	1	39.501			0	REC	1	1	3	23	4	1	mod sev+sev	1	>30	0	0	0	0	1	1	0	1	0	1		1	1	1	1	1
26	1703	E	1	366		1657	1.44713	0.00413465	1.44713	24.1836	1	23.8383			1	REC	maior que 1000 reais	1	1	21	4	1	mod sev+sev	1	>30	0	0	1	0	1	1	0	1	1	1	0	1	1	1	0	0
26	2011	H	8				1.20594	0.00344554	1.20594	20.153	1	19.9722			0	REC	1	1	2	26	4	1	mod sev+sev	1	<= 30	0		0	1	1	1	0	1	0	0	0	1	1	1	0	0
23	2053	H	7				1.41754	0.00407338	1.41754	28.143	1	27.8279			0	FORTAL	1	1	3	27	4	0	mod sev+sev	1	<= 30	0	0	0	0	1	1	1	1	1			1	1		0
26	2432	F	4				1.44713	0.00413465	1.44713	24.1836	1	23.8383			0	REC	1	1	0	24	4	1	mod sev+sev	1	<= 30	1	1	0	1	1	1	1	1	1	1	1	boa	1	1	0	0
29	1921	A	4			883	3.36763	0.0202869	3.36763	66.1151	1	64.9813	166	2	0	SSA	1	1	2	26	4	1	mod sev+sev	1	>30	0	0	0	0	0	1	0	1	1	0	0	1	1	1	0	1
26	2378	H	8	632	136	1328	0.723564	0.00206733	0.723564	12.0918	1	12.2724			0	REC	1	1	3	22	4	1	mod sev+sev	1	<= 30	0	0	0	1	1	1	1	1	0	1	1	1	1	1	0	1
23	1819	E	4	285	426	1561	0.885961	0.00254586	0.885961	17.5894	1	17.7895			0	FORTAL	1	1	0	24	4	1	mod sev+sev	0	>30	0	0	0	0	1	1	0	1	1	1	1	1	1	1	0	0
23	413	H	12				1.41754	0.00407338	1.41754	28.143	1	27.8279			1	FORTAL	1	não	0	21	4	1	mod sev+sev	1	<= 30	1	0	0	0	1	1	1	1	1	0	1	1	1	1	0	1
26	947	H	6	2654		230	0.482376	0.00137822	0.482376	8.06119	1	8.29412			0	REC	1	1	3	27	4	1	mod sev+sev	1	<= 30	0	1	0	0	1	1	1	1		0	0	boa	1	1	1	0
26	2107	H	3				0.60297	0.00172277	0.60297	10.0765	1	10.3434			0	REC	1	1	0	24	4	1	mod sev+sev	1	>30	0	0	0	1	1	1	0	não negras	1	1	0	1	0	1	0	1
26	151	H	7	1104			0.904455	0.00258416	0.904455	15.1147	1	15.083			0	REC	1	não	3	27	4	1	mod sev+sev	1	>30	0	1	0	0	1	1	0	1	0	1	1	1	1	1	0	1
26	2382	H	10				3.61782	0.0103366	3.61782	60.4589	1	58.6631			0	REC	maior que 1000 reais	1	3	27	4	1	mod sev+sev	1	<= 30	0	1	0	0	0	0	0	não negras	0	1	0	boa	1	1	1	0
23	1789	H	5		848	914	0.708769	0.00203669	0.708769	14.0715	1	14.1506			0	FORTAL	1	1	1	22	4	1	mod sev+sev	1	<= 30	0	1	0	0	1	1	0	1	0	0	0	1	0	1	0	0
29	667	E	5			2820	0.336763	0.00202869	0.336763	6.61151	1	6.9603	166	20	0	SSA	1	1	3	27	4	1	mod sev+sev	1	>30	1	0	0	0	1	1	1		1	1	1	1	1	1	0
23	1305	H	12				0.708769	0.00203669	0.708769	14.0715	1	14.1506			0	FORTAL	1	1	0	20	4	1	mod sev+sev	1	<= 30	0	0	0	0	1	1	1	1	1	0	1	1	1	1	0	0
26	1868	F	5		1431		1.03366	0.00295332	1.03366	17.274	1	17.4822			0	REC	1	não	0	24	4	1	mod sev+sev	1	>30	0	0	0	0	1	1	0	não negras	0	1	0	1	1	1	0	0
26	956	H	5				1.80891	0.00516831	1.80891	30.2295	1	29.9923			0	REC	1	1	2	20	4	1	mod sev+sev	1	<= 30	0	0	0	0	1	1	0	1	0	1	0	1	1	1	1	1
26	1329	G	3				0.723564	0.00206733	0.723564	12.0918	1	12.2724			0	REC	1	1	0			1		1	<= 30	0	1	0	0	1	1	0	1	1	0	0	1	1	1	0	1
23	122	H	3				1.01253	0.00290956	1.01253	20.1021	1	20.0769			0	FORTAL	maior que 1000 reais	1	2			1		1	>30	1	0	0	1	1	0	0	1	0	0	0	1	0	1	0	1
23	2643	H	8				0.885961	0.00254586	0.885961	17.5894	1	17.7895			0	FORTAL	maior que 1000 reais	1	0			1		1	<= 30	1	0	0	0	1	1	0	1	1	0	1	1	1	1	1	1
23	2633	E	9				0.177192	0.000509173	0.177192	3.51787	1	3.96091			0	FORTAL	1	1	3			1		1	<= 30	0	1	0	0	1	1	1	1	0	0	1	boa	0	1	0	0
26	1936	H	5				1.80891	0.00516831	1.80891	30.2295	1	29.9923			0	REC	1	1	0			1		1	<= 30	0		0	0	1	1	0	1	1	0	0	boa	0	1	1	1
26	2202	F	2			732	1.80891	0.00516831	1.80891	30.2295	1	29.9923			1	REC	1	não	0			1		1	<= 30	1	1	0	0	1	0	0	não negras	0	0	0	1	0	1	0	1
23	508	H	10		1953	1822	0.44298	0.00127293	0.44298	8.79469	1	9.15911			0	FORTAL	maior que 1000 reais	1	0			1		0	<= 30	0	0	0	0	1	1		1	0	0	1	1	1	1	1	1
29	560	E	2	300	2694	1737	0.673526	0.00405739	0.673526	13.223	1	13.369	166	10	1	SSA	maior que 1000 reais	não	0			1		1	>30	1	0	1	1	1		1	1	1			1	0	1	0
26	2523	H	7	306	2312	1368	1.80891	0.00516831	1.80891	30.2295	1	29.9923			0	REC	1	não	0			1		1	<= 30	0	0	0	0	1	1	0	1	0	0	0	1	0	1	1	0
29	855	E	3				3.36763	0.0202869	3.36763	66.1151	1	64.9813	166	2	0	SSA	maior que 1000 reais	1	0			1		0	>30	0	0	0	0	0	0	0	1	0	0	0	boa	1		1
29	486	A	10				0.673526	0.00405739	0.673526	13.223	1	13.369	166	10	0	SSA	1	1	0			1		1	<= 30	1	1	0	0	1		0	não negras	1	1	1	1	1		1
23	2000	H	7				2.36256	0.00678897	2.36256	46.905	1	46.4034			1	FORTAL	1	1	0			1		1	>30	0		1	0	1	1	0	1	1	0	0	boa	0	1	0	0
23	1658	H	10				0.354384	0.00101835	0.354384	7.03575	1	7.40294			0	FORTAL	1	1	1			1		1	>30	0	0	0	0	1	1	1	1	0	0	0	boa	0	1	0
23	32	F	2				0.354384	0.00101835	0.354384	7.03575	1	7.40294			0	FORTAL	1	1	0			1		1	<= 30	0	1	0	0	1	1	0	1	1	0	0	boa	1	1	0
23	1944	H	12				3.54384	0.0101835	3.54384	70.3575	1	68.8819			1	FORTAL	1	1	0			0		1	<= 30	0		1	0	1	1	0	não negras	0	1	1	boa	0	1	0	1
23	400	E	9				3.54384	0.0101835	3.54384	70.3575	1	68.8819			1	FORTAL	1	não	0			1		1	<= 30	0	1	0	0	1	1	0	1	1	1	1	1	1	1	0	1
26	184	G	3				0.241188	0.000689109	0.241188	4.0306	1	4.43232				REC	1	1	0			1		1	<= 30	0	0		0	1	1	1	1	1	0	0	1	0	1	0	1
